# Supplementary material for: 1-Benzyl-1H-benzotriazole 3-oxide monohydrate
Source: Acta Crystallogr Sect E Struct Rep Online. 2012 Nov 7;68(Pt 12):o3297. doi: 10.1107/S1600536812044868 (PMC3588841; doi:10.1107/S1600536812044868)
Supplement: Supplementary file 1 [file e-68-o3297-sup1.cif]

##############################################################################
#                                                                            #
# This CIF contains the data in a paper accepted for publication in          #
# Acta Crystallographica Section E. It conforms to the requirements of       #
# Notes for Authors for Acta Crystallographica Section E, and has been       #
# peer reviewed under the auspices of the IUCr Commission on Journals.       #
#                                                                            #
# Full details of the Crystallographic Information File format               #
# are given in the paper "The Crystallographic Information File (CIF):       #
# a New Standard Archive File for Crystallography" by S. R. Hall, F. H.      #
# Allen and I. D. Brown [Acta Cryst. (1991), A47, 655-685].                  #
#                                                                            #
# The current version of the core CIF dictionary is obtainable from          #
# ftp://ftp.iucr.org/pub/cif_core.dic.                                       #
#                                                                            #
# Software is freely available for graphical display of the structure(s)     #
# in this CIF. For information consult the CIF software page                 #
# http://www.iucr.org/resources/cif/software.                                #
#                                                                            #
# This file may be used for bona fide research purposes within the           #
# scientific community so long as proper attribution is given to the journal # 
# article from which it was obtained.                                        #
#                                                                            #
##############################################################################
data_global
_audit_creation_method     'WinGX routine CIF_UPDATE'
_audit_conform_dict_name     cif_core.dic
_audit_conform_dict_version     2.3
_journal_date_recd_electronic     2012-10-27
_journal_date_accepted     2012-10-30
_journal_name_full     'Acta Crystallographica, Section E'
_journal_year     2012
_journal_volume     68
_journal_issue     12
_journal_page_first     o3297
_journal_page_last     o3297
_journal_paper_category     QO
_journal_paper_doi     10.1107/S1600536812044868
_journal_coeditor_code     TK5165
_publ_contact_author_name     'Ravindran Durai Nayagam'
_publ_contact_author_address
;
Department of Chemistry
Popes college
Sawyerpuram 628 251
Tamilnadu
India
;
_publ_contact_author_email     'b_ravidurai@yahoo.com'
_publ_contact_author_fax     ?
_publ_contact_author_phone     '+91944329038'
_publ_section_title
;
1-Benzyl-1<i>H</i>-benzotriazole 3-oxide monohydrate
;
loop_
    _publ_author_name
    _publ_author_address
    'Selvarathy Grace, P.'
;
Department of Chemistry
Popes College
Sawyerpuram 628 251
Tamilnadu
India
;
    'Samuel Robinson Jebas'
;
Department of Physics
Sethupathy Government Arts College
Ramanathapuram 623 502
Tamilnadu
India
;
    'Ravindran Durai Nayagam, B.'
;
Department of Chemistry
Popes College
Sawyerpuram 628 251
Tamilnadu
India
;
    'Dieter Schollmeyer'
;
Institut f\"ur Organische Chemie
Universit\"at Mainz
Duesbergweg 10-14
55099 Mainz
Germany
;
data_I
_audit_creation_method     SHELXL-97
_chemical_name_systematic
;
1-Benzyl-1<i>H</i>-benzotriazole 3-oxide monohydrate
;
_chemical_name_common     ?
_chemical_formula_moiety     'C13 H11 N3 O, H2 O'
_chemical_formula_sum     'C13 H13 N3 O2'
_chemical_formula_iupac     'C13 H11 N3 O, H2 O'
_chemical_formula_weight     243.26
_chemical_melting_point     ?
_symmetry_cell_setting     orthorhombic
_symmetry_space_group_name_H-M     'P n a 21'
_symmetry_space_group_name_Hall     'P 2c -2n'
loop_
    _symmetry_equiv_pos_as_xyz
    'x, y, z'
    '-x, -y, z+1/2'
    '-x+1/2, y+1/2, z+1/2'
    'x+1/2, -y+1/2, z'
_cell_length_a     12.556(5)
_cell_length_b     20.881(8)
_cell_length_c     4.6651(18)
_cell_angle_alpha     90.00
_cell_angle_beta     90.00
_cell_angle_gamma     90.00
_cell_volume     1223.1(8)
_cell_formula_units_Z     4
_cell_measurement_reflns_used     1403
_cell_measurement_theta_min     2.5
_cell_measurement_theta_max     20.18
_cell_measurement_temperature     173(2)
_exptl_crystal_description     needle
_exptl_crystal_colour     colourless
_exptl_crystal_size_max     0.40
_exptl_crystal_size_mid     0.05
_exptl_crystal_size_min     0.04
_exptl_crystal_density_diffrn     1.321
_exptl_crystal_density_meas     ?
_exptl_crystal_density_method     'not measured'
_exptl_crystal_F_000     512
_exptl_absorpt_coefficient_mu     0.092
_exptl_absorpt_correction_type     none
_exptl_special_details
;
;
_diffrn_ambient_temperature     173(2)
_diffrn_radiation_type     MoK\a
_diffrn_radiation_wavelength     0.71073
_diffrn_radiation_monochromator     graphite
_diffrn_measurement_device_type     'Bruker SMART APEXII'
_diffrn_measurement_device     '\k-geometry diffractometer'
_diffrn_measurement_method     'CCD scan'
_diffrn_detector_area_resol_mean     ?
_diffrn_reflns_number     15911
_diffrn_reflns_av_R_equivalents     0.1315
_diffrn_reflns_av_sigmaI/netI     0.0635
_diffrn_reflns_theta_min     1.89
_diffrn_reflns_theta_max     28.24
_diffrn_reflns_theta_full     28.24
_diffrn_measured_fraction_theta_max     0.989
_diffrn_measured_fraction_theta_full     0.989
_diffrn_reflns_limit_h_min     -16
_diffrn_reflns_limit_h_max     16
_diffrn_reflns_limit_k_min     -27
_diffrn_reflns_limit_k_max     27
_diffrn_reflns_limit_l_min     -6
_diffrn_reflns_limit_l_max     6
_diffrn_standards_number     3
_diffrn_standards_interval_count     ?
_diffrn_standards_interval_time     60
_diffrn_standards_decay_%     2
_refine_special_details
;
 Refinement of F^2^ against ALL reflections.  The weighted R-factor wR and
 goodness of fit S are based on F^2^, conventional R-factors R are based
 on F, with F set to zero for negative F^2^. The threshold expression of
 F^2^ > 2sigma(F^2^) is used only for calculating R-factors(gt) etc. and is
 not relevant to the choice of reflections for refinement.  R-factors based
 on F^2^ are statistically about twice as large as those based on F, and R-
 factors based on ALL data will be even larger.
;
_reflns_number_total     1677
_reflns_number_gt     1118
_reflns_threshold_expression     I>2\s(I)
_refine_ls_structure_factor_coef     Fsqd
_refine_ls_matrix_type     full
_refine_ls_R_factor_all     0.0928
_refine_ls_R_factor_gt     0.0520
_refine_ls_wR_factor_ref     0.1403
_refine_ls_wR_factor_obs     0.1191
_refine_ls_goodness_of_fit_ref     0.975
_refine_ls_restrained_S_all     0.975
_refine_ls_number_reflns     1677
_refine_ls_number_parameters     164
_refine_ls_number_restraints     1
_refine_ls_hydrogen_treatment     constr
_refine_ls_weighting_scheme     calc
_refine_ls_weighting_details
         'calc w=1/[\s^2^(Fo^2^)+(0.0825P)^2^+0.0000P] where P=(Fo^2^+2Fc^2^)/3'
_atom_sites_solution_hydrogens     geom
_atom_sites_solution_primary     direct
_atom_sites_solution_secondary     difmap
_refine_ls_shift/su_max     0.000
_refine_ls_shift/su_mean     0.000
_refine_diff_density_max     0.186
_refine_diff_density_min     -0.238
_refine_ls_extinction_method     'SHELXL97 (Sheldrick, 2008)'
_refine_ls_extinction_coef     0.038(6)
_refine_ls_extinction_expression
                                  'Fc^*^=kFc[1+0.001xFc^2^\l^3^/sin(2\q)]^-1/4^'
_refine_ls_abs_structure_details     ?
_refine_ls_abs_structure_Flack     ?
loop_
    _atom_type_symbol
    _atom_type_description
    _atom_type_scat_dispersion_real
    _atom_type_scat_dispersion_imag
    _atom_type_scat_source
    'C' 'C' 0.0033 0.0016
                         'International Tables Vol C Tables 4.2.6.8 and 6.1.1.4'
    'H' 'H' 0.0000 0.0000
                         'International Tables Vol C Tables 4.2.6.8 and 6.1.1.4'
    'N' 'N' 0.0061 0.0033
                         'International Tables Vol C Tables 4.2.6.8 and 6.1.1.4'
    'O' 'O' 0.0106 0.0060
                         'International Tables Vol C Tables 4.2.6.8 and 6.1.1.4'
_computing_data_collection     'APEX2 (Bruker, 2008)'
_computing_cell_refinement     'SAINT (Bruker, 2008)'
_computing_data_reduction     'SAINT (Bruker, 2008)'
_computing_structure_solution     'SHELXS97 (Sheldrick, 2008)'
_computing_structure_refinement     'SHELXL97 (Sheldrick, 2008)'
_computing_molecular_graphics     'SHELXTL (Sheldrick, 2008)'
_computing_publication_material     'PLATON (Spek, 2009)'
loop_
    _atom_site_type_symbol
    _atom_site_label
    _atom_site_fract_x
    _atom_site_fract_y
    _atom_site_fract_z
    _atom_site_U_iso_or_equiv
    _atom_site_adp_type
    _atom_site_calc_flag
    _atom_site_refinement_flags
    _atom_site_occupancy
    _atom_site_symmetry_multiplicity
    _atom_site_disorder_assembly
    _atom_site_disorder_group
    N N1 0.3160(2) 0.27237(12) 0.6604(7) 0.0335(7) Uani d . 1 1 . .
    N N2 0.4106(2) 0.25008(13) 0.5616(7) 0.0372(7) Uani d . 1 1 . .
    N N3 0.4253(2) 0.19473(13) 0.6976(8) 0.0389(8) Uani d . 1 1 . .
    C C4 0.3429(3) 0.18041(15) 0.8807(9) 0.0343(8) Uani d . 1 1 . .
    C C5 0.3241(3) 0.12821(16) 1.0631(10) 0.0455(10) Uani d . 1 1 . .
    H H5 0.3720 0.0931 1.0769 0.055 Uiso calc R 1 1 . .
    C C6 0.2315(3) 0.13125(18) 1.2207(10) 0.0524(11) Uani d . 1 1 . .
    H H6 0.2153 0.0974 1.3495 0.063 Uiso calc R 1 1 . .
    C C7 0.1594(3) 0.18339(18) 1.1969(10) 0.0464(9) Uani d . 1 1 . .
    H H7 0.0962 0.1829 1.3089 0.056 Uiso calc R 1 1 . .
    C C8 0.1776(3) 0.23429(16) 1.0183(8) 0.0380(9) Uani d . 1 1 . .
    H H8 0.1293 0.2692 1.0038 0.046 Uiso calc R 1 1 . .
    C C9 0.2720(3) 0.23174(14) 0.8583(8) 0.0301(8) Uani d . 1 1 . .
    C C10 0.2800(3) 0.33671(14) 0.5809(9) 0.0344(8) Uani d . 1 1 . .
    H H10A 0.2019 0.3360 0.5514 0.041 Uiso calc R 1 1 . .
    H H10B 0.3137 0.3492 0.3974 0.041 Uiso calc R 1 1 . .
    C C11 0.3069(3) 0.38601(15) 0.8068(8) 0.0310(8) Uani d . 1 1 . .
    C C12 0.2259(3) 0.42481(15) 0.9188(9) 0.0364(8) Uani d . 1 1 . .
    H H12 0.1545 0.4193 0.8558 0.044 Uiso calc R 1 1 . .
    C C13 0.2499(3) 0.47148(15) 1.1226(9) 0.0419(9) Uani d . 1 1 . .
    H H13 0.1948 0.4979 1.1972 0.050 Uiso calc R 1 1 . .
    C C14 0.3532(3) 0.47944(16) 1.2161(10) 0.0423(9) Uani d . 1 1 . .
    H H14 0.3693 0.5115 1.3539 0.051 Uiso calc R 1 1 . .
    C C15 0.4335(3) 0.44073(16) 1.1095(9) 0.0396(9) Uani d . 1 1 . .
    H H15 0.5044 0.4458 1.1767 0.048 Uiso calc R 1 1 . .
    C C16 0.4107(3) 0.39448(16) 0.9047(9) 0.0377(8) Uani d . 1 1 . .
    H H16 0.4663 0.3684 0.8308 0.045 Uiso calc R 1 1 . .
    O O17 0.51045(19) 0.16046(12) 0.6496(9) 0.0576(10) Uani d . 1 1 . .
    O O1W 0.4934(2) 0.03436(11) 0.4506(7) 0.0472(7) Uani d . 1 1 . .
    H H1W 0.4943 0.0098 0.5883 0.071 Uiso d R 1 1 . .
    H H2W 0.4986 0.0728 0.5103 0.071 Uiso d R 1 1 . .
loop_
    _atom_site_aniso_label
    _atom_site_aniso_U_11
    _atom_site_aniso_U_22
    _atom_site_aniso_U_33
    _atom_site_aniso_U_12
    _atom_site_aniso_U_13
    _atom_site_aniso_U_23
    N1 0.0399(15) 0.0262(13) 0.0344(17) 0.0007(12) -0.0016(14) 0.0040(13)
    N2 0.0383(15) 0.0306(13) 0.0426(18) 0.0002(13) 0.0004(15) -0.0061(14)
    N3 0.0389(15) 0.0276(13) 0.0503(19) 0.0033(12) -0.0076(16) -0.0087(15)
    C4 0.0400(18) 0.0240(15) 0.039(2) -0.0013(14) -0.0091(18) -0.0034(16)
    C5 0.063(2) 0.0263(16) 0.048(2) -0.0027(17) -0.021(2) 0.0027(18)
    C6 0.080(3) 0.034(2) 0.043(2) -0.017(2) -0.018(3) 0.0126(19)
    C7 0.056(2) 0.043(2) 0.039(2) -0.0120(17) -0.003(2) 0.008(2)
    C8 0.044(2) 0.0316(18) 0.038(2) -0.0022(15) -0.0036(18) 0.0001(16)
    C9 0.0396(18) 0.0241(14) 0.0268(19) -0.0015(13) -0.0043(16) 0.0025(14)
    C10 0.045(2) 0.0259(15) 0.0321(19) 0.0012(14) -0.0032(17) 0.0053(15)
    C11 0.0410(18) 0.0214(14) 0.0304(18) -0.0046(14) -0.0022(16) 0.0067(14)
    C12 0.0353(17) 0.0297(15) 0.044(2) 0.0020(14) -0.0066(18) 0.0010(17)
    C13 0.0461(19) 0.0287(16) 0.051(3) 0.0061(15) -0.005(2) -0.0025(18)
    C14 0.056(2) 0.0299(16) 0.041(2) -0.0108(16) -0.001(2) -0.0005(18)
    C15 0.0401(19) 0.0376(17) 0.041(2) -0.0109(16) -0.0017(18) 0.0010(17)
    C16 0.0376(18) 0.0372(17) 0.038(2) 0.0002(15) 0.0028(17) 0.0048(17)
    O17 0.0404(14) 0.0367(13) 0.096(3) 0.0084(11) -0.0063(17) -0.0224(18)
    O1W 0.0745(18) 0.0287(12) 0.0382(15) -0.0030(12) -0.0035(14) -0.0018(12)
_geom_special_details
;
 All esds (except the esd in the dihedral angle between two l.s. planes)
 are estimated using the full covariance matrix.  The cell esds are taken
 into account individually in the estimation of esds in distances, angles
 and torsion angles; correlations between esds in cell parameters are only
 used when they are defined by crystal symmetry.  An approximate (isotropic)
 treatment of cell esds is used for estimating esds involving l.s. planes.
;
loop_
    _geom_bond_atom_site_label_1
    _geom_bond_atom_site_label_2
    _geom_bond_site_symmetry_2
    _geom_bond_distance
    _geom_bond_publ_flag
    N1 N2 . 1.356(4) ?
    N1 C9 . 1.370(4) ?
    N1 C10 . 1.465(4) ?
    N2 N3 . 1.331(4) ?
    N3 O17 . 1.306(4) ?
    N3 C4 . 1.374(5) ?
    C4 C9 . 1.398(4) ?
    C4 C5 . 1.403(5) ?
    C5 C6 . 1.377(6) ?
    C5 H5 . 0.9500 ?
    C6 C7 . 1.421(6) ?
    C6 H6 . 0.9500 ?
    C7 C8 . 1.370(5) ?
    C7 H7 . 0.9500 ?
    C8 C9 . 1.401(5) ?
    C8 H8 . 0.9500 ?
    C10 H10A . 0.9900 ?
    C10 H10B . 0.9900 ?
    C11 C16 . 1.393(5) ?
    C11 C12 . 1.401(5) ?
    C12 C13 . 1.394(5) ?
    C12 H12 . 0.9500 ?
    C13 C14 . 1.379(5) ?
    C13 H13 . 0.9500 ?
    C14 C15 . 1.385(5) ?
    C14 H14 . 0.9500 ?
    C15 C16 . 1.389(5) ?
    C15 H15 . 0.9500 ?
    C16 H16 . 0.9500 ?
    O1W H1W . 0.8225 ?
    O1W H2W . 0.8519 ?
loop_
    _geom_angle_atom_site_label_1
    _geom_angle_atom_site_label_2
    _geom_angle_atom_site_label_3
    _geom_angle_site_symmetry_1
    _geom_angle_site_symmetry_3
    _geom_angle
    _geom_angle_publ_flag
    N2 N1 C9 . . 111.7(3) ?
    N2 N1 C10 . . 119.9(3) ?
    C9 N1 C10 . . 127.8(3) ?
    N3 N2 N1 . . 104.9(3) ?
    O17 N3 N2 . . 120.5(3) ?
    O17 N3 C4 . . 127.1(3) ?
    N2 N3 C4 . . 112.4(3) ?
    N3 C4 C9 . . 105.4(3) ?
    N3 C4 C5 . . 132.3(3) ?
    C9 C4 C5 . . 122.3(3) ?
    C6 C5 C4 . . 115.5(3) ?
    C6 C5 H5 . . 122.3 ?
    C4 C5 H5 . . 122.3 ?
    C5 C6 C7 . . 122.1(4) ?
    C5 C6 H6 . . 118.9 ?
    C7 C6 H6 . . 118.9 ?
    C8 C7 C6 . . 122.4(4) ?
    C8 C7 H7 . . 118.8 ?
    C6 C7 H7 . . 118.8 ?
    C7 C8 C9 . . 115.9(3) ?
    C7 C8 H8 . . 122.1 ?
    C9 C8 H8 . . 122.1 ?
    N1 C9 C4 . . 105.5(3) ?
    N1 C9 C8 . . 132.6(3) ?
    C4 C9 C8 . . 121.9(3) ?
    N1 C10 C11 . . 112.3(3) ?
    N1 C10 H10A . . 109.1 ?
    C11 C10 H10A . . 109.1 ?
    N1 C10 H10B . . 109.1 ?
    C11 C10 H10B . . 109.1 ?
    H10A C10 H10B . . 107.9 ?
    C16 C11 C12 . . 118.9(3) ?
    C16 C11 C10 . . 121.6(3) ?
    C12 C11 C10 . . 119.5(3) ?
    C13 C12 C11 . . 120.1(3) ?
    C13 C12 H12 . . 119.9 ?
    C11 C12 H12 . . 119.9 ?
    C14 C13 C12 . . 120.2(3) ?
    C14 C13 H13 . . 119.9 ?
    C12 C13 H13 . . 119.9 ?
    C13 C14 C15 . . 120.1(4) ?
    C13 C14 H14 . . 120.0 ?
    C15 C14 H14 . . 120.0 ?
    C14 C15 C16 . . 120.2(3) ?
    C14 C15 H15 . . 119.9 ?
    C16 C15 H15 . . 119.9 ?
    C15 C16 C11 . . 120.5(3) ?
    C15 C16 H16 . . 119.8 ?
    C11 C16 H16 . . 119.8 ?
    H1W O1W H2W . . 109.4 ?
loop_
    _geom_torsion_atom_site_label_1
    _geom_torsion_atom_site_label_2
    _geom_torsion_atom_site_label_3
    _geom_torsion_atom_site_label_4
    _geom_torsion_site_symmetry_1
    _geom_torsion_site_symmetry_2
    _geom_torsion_site_symmetry_3
    _geom_torsion_site_symmetry_4
    _geom_torsion
    _geom_torsion_publ_flag
    C9 N1 N2 N3 . . . . 0.5(4) ?
    C10 N1 N2 N3 . . . . 172.9(3) ?
    N1 N2 N3 O17 . . . . 179.9(3) ?
    N1 N2 N3 C4 . . . . 0.2(4) ?
    O17 N3 C4 C9 . . . . 179.6(3) ?
    N2 N3 C4 C9 . . . . -0.8(4) ?
    O17 N3 C4 C5 . . . . 0.0(7) ?
    N2 N3 C4 C5 . . . . 179.6(4) ?
    N3 C4 C5 C6 . . . . 178.9(4) ?
    C9 C4 C5 C6 . . . . -0.6(5) ?
    C4 C5 C6 C7 . . . . 0.8(6) ?
    C5 C6 C7 C8 . . . . -0.7(6) ?
    C6 C7 C8 C9 . . . . 0.3(6) ?
    N2 N1 C9 C4 . . . . -1.0(4) ?
    C10 N1 C9 C4 . . . . -172.6(3) ?
    N2 N1 C9 C8 . . . . 179.5(4) ?
    C10 N1 C9 C8 . . . . 7.8(6) ?
    N3 C4 C9 N1 . . . . 1.0(4) ?
    C5 C4 C9 N1 . . . . -179.4(3) ?
    N3 C4 C9 C8 . . . . -179.3(3) ?
    C5 C4 C9 C8 . . . . 0.3(5) ?
    C7 C8 C9 N1 . . . . 179.4(4) ?
    C7 C8 C9 C4 . . . . -0.1(5) ?
    N2 N1 C10 C11 . . . . -96.1(4) ?
    C9 N1 C10 C11 . . . . 74.9(4) ?
    N1 C10 C11 C16 . . . . 54.8(4) ?
    N1 C10 C11 C12 . . . . -126.0(3) ?
    C16 C11 C12 C13 . . . . 0.7(5) ?
    C10 C11 C12 C13 . . . . -178.6(3) ?
    C11 C12 C13 C14 . . . . -0.4(6) ?
    C12 C13 C14 C15 . . . . -0.5(6) ?
    C13 C14 C15 C16 . . . . 1.0(6) ?
    C14 C15 C16 C11 . . . . -0.7(6) ?
    C12 C11 C16 C15 . . . . -0.1(5) ?
    C10 C11 C16 C15 . . . . 179.1(3) ?
loop_
    _geom_hbond_atom_site_label_D
    _geom_hbond_atom_site_label_H
    _geom_hbond_atom_site_label_A
    _geom_hbond_site_symmetry_A
    _geom_hbond_distance_DH
    _geom_hbond_distance_HA
    _geom_hbond_distance_DA
    _geom_hbond_angle_DHA
    O1W H1W O1W 2_655 0.82 1.93 2.744(3) 169
    O1W H2W O17 . 0.85 1.95 2.800(3) 180
    C10 H10A O17 4_455 0.99 2.45 3.400(5) 161
    C10 H10B Cg3 1_554 0.99 2.51 3.382(4) 147
_iucr_refine_instructions_details
;
TITL b1obt22   P n a 21     R = 0.05
CELL  0.71073   12.5560   20.8810    4.6651    90.000    90.000    90.000
ZERR  4           0.0050    0.0080    0.0018     0.000     0.000     0.000
LATT  -1
SYMM             - X ,            - Y ,    0.50000 + Z
SYMM     0.50000 - X ,    0.50000 + Y ,    0.50000 + Z
SYMM     0.50000 + X ,    0.50000 - Y ,              Z
SFAC  C   2.31000  20.84392   1.02000  10.20751   1.58860   0.56870   0.86500 =
         51.65125   0.21560   0.00330   0.00160    11.500   0.68000  12.01000
SFAC  H   0.49300  10.51091   0.32291  26.12573   0.14019   3.14236   0.04081 =
         57.79977   0.00304   0.00000   0.00000     0.624   0.35000   1.00800
SFAC  N  12.21261   0.00570   3.13220   9.89331   2.01250  28.99754   1.16630 =
          0.58260 -11.52901   0.00610   0.00330    19.600   0.68000  14.01000
SFAC  O   3.04850  13.27711   2.28680   5.70111   1.54630   0.32390   0.86700 =
         32.90894   0.25080   0.01060   0.00600    32.500   0.68000  16.00000
UNIT    52   52  12   8
TEMP  -100
L.S. 5
FMAP 2
PLAN -20
ACTA
BOND $H
CONF
WGHT    0.082500
FVAR      10.00241
O17   4    0.510450    0.160480    0.651424    11.00000    0.04038    0.03672 =
         0.09597   -0.02272   -0.00635    0.00836
N1    3    0.316016    0.272371    0.660848    11.00000    0.03971    0.02618 =
         0.03449    0.00402   -0.00163    0.00072
N2    3    0.410591    0.250099    0.562035    11.00000    0.03832    0.03078 =
         0.04251   -0.00608    0.00042    0.00016
N3    3    0.425319    0.194747    0.698209    11.00000    0.03873    0.02774 =
         0.05026   -0.00885   -0.00761    0.00346
C4    1    0.342863    0.180408    0.880064    11.00000    0.03993    0.02391 =
         0.03904   -0.00319   -0.00909   -0.00128
C5    1    0.324108    0.128214    1.062527    11.00000    0.06268    0.02650 =
         0.04729    0.00266   -0.02087   -0.00267
AFIX  43
H5    2    0.372050    0.093155    1.076450    11.00000   -1.20000
AFIX   0
C6    1    0.231484    0.131233    1.220127    11.00000    0.08078    0.03417 =
         0.04245    0.01262   -0.01805   -0.01648
AFIX  43
H6    2    0.215303    0.097348    1.348847    11.00000   -1.20000
AFIX   0
C7    1    0.159367    0.183385    1.196395    11.00000    0.05651    0.04337 =
         0.03928    0.00800   -0.00348   -0.01173
AFIX  43
H7    2    0.096201    0.182949    1.308476    11.00000   -1.20000
AFIX   0
C8    1    0.177614    0.234287    1.017723    11.00000    0.04419    0.03164 =
         0.03846    0.00019   -0.00359   -0.00223
AFIX  43
H8    2    0.129306    0.269153    1.003247    11.00000   -1.20000
AFIX   0
C9    1    0.271929    0.231732    0.857691    11.00000    0.03946    0.02403 =
         0.02685    0.00259   -0.00422   -0.00150
C10   1    0.279966    0.336699    0.580388    11.00000    0.04538    0.02583 =
         0.03204    0.00515   -0.00311    0.00117
AFIX  23
H10A  2    0.201908    0.336030    0.550604    11.00000   -1.20000
H10B  2    0.313800    0.349108    0.396927    11.00000   -1.20000
AFIX   0
C11   1    0.306852    0.386007    0.806261    11.00000    0.04107    0.02136 =
         0.03054    0.00666   -0.00217   -0.00453
C12   1    0.225879    0.424798    0.918205    11.00000    0.03538    0.02967 =
         0.04418    0.00088   -0.00658    0.00196
AFIX  43
H12   2    0.154516    0.419299    0.855184    11.00000   -1.20000
AFIX   0
C13   1    0.249876    0.471477    1.122023    11.00000    0.04600    0.02885 =
         0.05095   -0.00250   -0.00477    0.00624
AFIX  43
H13   2    0.194851    0.497881    1.196646    11.00000   -1.20000
AFIX   0
C14   1    0.353236    0.479436    1.215622    11.00000    0.05613    0.02988 =
         0.04088   -0.00052   -0.00141   -0.01079
AFIX  43
H14   2    0.369351    0.511508    1.353389    11.00000   -1.20000
AFIX   0
C15   1    0.433542    0.440720    1.108970    11.00000    0.04028    0.03754 =
         0.04088    0.00111   -0.00182   -0.01094
AFIX  43
H15   2    0.504460    0.445817    1.176169    11.00000   -1.20000
AFIX   0
C16   1    0.410708    0.394461    0.904046    11.00000    0.03763    0.03708 =
         0.03824    0.00457    0.00284    0.00019
AFIX  43
H16   2    0.466314    0.368408    0.830074    11.00000   -1.20000
AFIX   0
O1W   4    0.493381    0.034372    0.452299    11.00000    0.07427    0.02893 =
         0.03829   -0.00186   -0.00348   -0.00293
AFIX   3
H1W   2    0.494281    0.009812    0.589997    11.00000   -1.50000
H2W   2    0.498581    0.072812    0.511997    11.00000   -1.50000
HKLF 4
END
;
