# Supplementary material for: 1-Benzyl-1H-benzotriazole 3-oxide monohydrate
Source: Acta Crystallogr Sect E Struct Rep Online. 2012 Nov 7;68(Pt 12):o3297. doi: 10.1107/S1600536812044868 (PMC3588841; doi:10.1107/S1600536812044868)
Supplement: Supplementary file 2 [file e-68-o3297-Isup2.hkl]

# 
# h,k,l, Fc-squared, Fo-squared, sigma(Fo-squared) and status flag 
# 
data_I
_shelx_title ' b1obt2n in Pna21' 
_shelx_refln_list_code          4 
_shelx_F_calc_maximum       94.88 
_exptl_crystal_F_000       512.00 
_reflns_d_resolution_high  0.7510 
 
loop_ 
 _symmetry_equiv_pos_as_xyz 
 'x, y, z' 
 '-x, -y, z+1/2' 
 '-x+1/2, y+1/2, z+1/2' 
 'x+1/2, -y+1/2, z' 
 
_cell_length_a    12.5562 
_cell_length_b    20.8813 
_cell_length_c     4.6651 
_cell_angle_alpha  90.000 
_cell_angle_beta   90.000 
_cell_angle_gamma  90.000 
 
_shelx_F_squared_multiplier     1.000 
 
loop_ 
 _refln_index_h 
 _refln_index_k 
 _refln_index_l 
 _refln_F_squared_calc 
 _refln_F_squared_meas 
 _refln_F_squared_sigma 
 _refln_observed_status 
   2   0   0     5441.19     5494.02    129.32 o 
   4   0   0     1582.70     1482.09     44.23 o 
   6   0   0      324.29      334.78     15.59 o 
   8   0   0       40.92       34.56      7.89 o 
  10   0   0       90.83      103.66      9.50 o 
  12   0   0      610.35      715.42     29.88 o 
  14   0   0       35.91       55.56     10.85 o 
  16   0   0        1.25        0.58     12.33 o 
   1   1   0       45.59       55.94      1.41 o 
   2   1   0     6728.43     7508.81    117.07 o 
   3   1   0     3145.97     3055.49     52.52 o 
   4   1   0       95.37       78.59      5.17 o 
   5   1   0     1219.28     1088.99     24.92 o 
   6   1   0      258.24      272.83      8.34 o 
   7   1   0      609.29      617.33     14.85 o 
   8   1   0      641.46      599.06     16.03 o 
   9   1   0      159.84      150.47      7.59 o 
  10   1   0      268.39      284.62     10.08 o 
  11   1   0        9.75       11.76      5.65 o 
  12   1   0        5.32       15.34      5.98 o 
  13   1   0       12.00       -3.61      5.89 o 
  14   1   0        4.48        7.89      7.28 o 
  15   1   0        3.60        8.09      8.36 o 
  16   1   0        3.74       -4.77      8.69 o 
   0   2   0     2775.23     3116.68     71.83 o 
   1   2   0      137.94      110.41      2.84 o 
   2   2   0     1516.97     1343.21     24.61 o 
   3   2   0       36.74       31.83      2.89 o 
   4   2   0     1375.38     1184.86     24.93 o 
   5   2   0     1100.37     1009.18     21.82 o 
   6   2   0        9.62       14.90      3.76 o 
   7   2   0       18.35       20.02      6.28 o 
   8   2   0      771.78      814.57     18.96 o 
   9   2   0       45.48       49.66      5.66 o 
  10   2   0       84.81       91.83      7.07 o 
  11   2   0      161.29      149.32      8.68 o 
  12   2   0       37.20       28.69      6.33 o 
  13   2   0        2.70        6.18      6.06 o 
  14   2   0        6.15       -2.69      7.01 o 
  15   2   0        3.17        0.78      8.29 o 
  16   2   0        9.31       12.38      9.09 o 
   1   3   0      554.47      504.56      9.97 o 
   2   3   0      291.38      246.04      6.21 o 
   3   3   0      211.88      196.79      6.39 o 
   4   3   0       13.38       16.53      3.18 o 
   5   3   0      863.46      776.16     18.59 o 
   6   3   0      116.64      128.25      5.60 o 
   7   3   0      282.11      270.38      8.65 o 
   8   3   0      545.21      507.53     13.21 o 
   9   3   0      129.53      138.42      7.09 o 
  10   3   0      143.79      151.01     10.20 o 
  11   3   0        0.01       -2.97      5.80 o 
  12   3   0       56.49       53.84      7.28 o 
  13   3   0       54.17       42.84      6.90 o 
  14   3   0       48.51       48.10      7.84 o 
  15   3   0       10.63       -1.58      9.25 o 
  16   3   0        6.36        3.13      8.83 o 
   0   4   0      344.52      326.89     12.91 o 
   1   4   0     7110.49     7946.49    150.38 o 
   2   4   0      117.86      113.91      4.05 o 
   3   4   0      614.04      483.52     11.53 o 
   4   4   0      268.97      261.17      8.43 o 
   5   4   0        6.89        3.83      4.93 o 
   6   4   0       10.76       10.56      3.67 o 
   7   4   0      108.45      116.65      6.63 o 
   8   4   0       10.53        4.33      4.13 o 
   9   4   0       22.08       17.12      4.71 o 
  10   4   0       40.49       39.75      5.69 o 
  11   4   0      573.72      665.59     18.74 o 
  12   4   0       34.70       43.22      7.03 o 
  13   4   0        3.61       10.19      6.40 o 
  14   4   0        7.19       -4.11      6.86 o 
  15   4   0        8.25        8.32      7.44 o 
  16   4   0        2.25      -10.14     10.14 o 
   1   5   0     1598.25     1450.11     30.16 o 
   2   5   0      272.86      237.28      6.91 o 
   3   5   0     2728.37     2456.88     50.03 o 
   4   5   0     1736.84     1618.12     33.68 o 
   5   5   0      116.12      116.10      5.65 o 
   6   5   0        4.70        3.43      5.24 o 
   7   5   0      300.25      299.67      9.25 o 
   8   5   0        2.40        1.88      4.15 o 
   9   5   0       65.73       69.23      6.70 o 
  10   5   0        5.44        6.02      5.08 o 
  11   5   0       45.75       48.06      6.24 o 
  12   5   0        1.33        4.23      8.29 o 
  13   5   0       19.07       28.24      7.13 o 
  14   5   0       10.74        4.30      8.74 o 
  15   5   0       13.00       18.16      7.91 o 
  16   5   0       14.16       11.94     10.35 o 
   0   6   0       65.47       70.50      5.25 o 
   1   6   0      154.15      173.14      5.90 o 
   2   6   0      388.65      353.21      8.93 o 
   3   6   0     1278.71     1167.24     24.89 o 
   4   6   0      294.46      234.81      9.21 o 
   5   6   0        1.61        1.91      4.09 o 
   6   6   0     1275.13     1266.04     29.28 o 
   7   6   0       56.35       60.95      5.32 o 
   8   6   0      453.16      435.36     12.01 o 
   9   6   0       90.67       99.39      6.29 o 
  10   6   0       90.46       89.78      6.61 o 
  11   6   0       24.66       11.91      5.75 o 
  12   6   0        4.60        0.75      5.91 o 
  13   6   0        1.50       -1.80      6.70 o 
  14   6   0       31.98       31.55      7.76 o 
  15   6   0       34.46       40.79      9.21 o 
  16   6   0        0.17       -5.81     11.79 o 
   1   7   0      294.55      279.83      8.95 o 
   2   7   0      216.27      223.56      7.39 o 
   3   7   0      263.15      256.95      8.60 o 
   4   7   0        0.51       -3.45      3.45 o 
   5   7   0      122.46      147.82      6.59 o 
   6   7   0        6.09        6.84      4.19 o 
   7   7   0      400.52      405.74     12.27 o 
   8   7   0      109.23      121.19      6.27 o 
   9   7   0      262.52      278.44      9.62 o 
  10   7   0       14.41        9.83      5.33 o 
  11   7   0      393.33      428.68     13.24 o 
  12   7   0      209.88      198.06     10.97 o 
  13   7   0       61.87       58.43      7.80 o 
  14   7   0        3.55       15.97      7.55 o 
  15   7   0       16.68       18.18      8.88 o 
  16   7   0        0.04        4.58     14.45 o 
   0   8   0      414.55      383.05     14.64 o 
   1   8   0      215.08      229.06      7.93 o 
   2   8   0     1655.35     1582.99     35.77 o 
   3   8   0      231.09      241.03      8.41 o 
   4   8   0        8.01        5.53      3.74 o 
   5   8   0      333.29      326.17     11.50 o 
   6   8   0        3.62       -4.96      4.96 o 
   7   8   0      101.81      113.73      7.04 o 
   8   8   0       18.60       16.68      5.91 o 
   9   8   0      202.88      187.78      8.98 o 
  10   8   0      175.52      186.52      8.45 o 
  11   8   0       14.35       21.62      5.86 o 
  12   8   0        0.46        2.17      5.83 o 
  13   8   0        2.07       -2.18      8.27 o 
  14   8   0       99.94       93.18     10.10 o 
  15   8   0        4.21        1.51      9.90 o 
   1   9   0     1055.20      980.17     21.68 o 
   2   9   0      347.65      360.91     11.13 o 
   3   9   0       44.58       55.96      4.77 o 
   4   9   0      440.36      400.56     11.96 o 
   5   9   0      550.65      533.46     16.00 o 
   6   9   0        2.78       -0.79      4.67 o 
   7   9   0      240.68      258.81      9.85 o 
   8   9   0        0.93       -4.79      4.79 o 
   9   9   0        0.64       -4.66      4.66 o 
  10   9   0       43.76       49.80      5.95 o 
  11   9   0      260.82      269.66     11.42 o 
  12   9   0        0.45       -6.15      6.15 o 
  13   9   0        9.59        8.86      7.00 o 
  14   9   0       12.08       15.00      9.69 o 
  15   9   0        0.02       -3.26     10.10 o 
   0  10   0      896.20      794.12     25.91 o 
   1  10   0        0.01       10.46      4.67 o 
   2  10   0       92.02      101.05      6.33 o 
   3  10   0      557.94      564.88     15.30 o 
   4  10   0     1191.25     1240.78     29.20 o 
   5  10   0     1092.46     1066.68     27.78 o 
   6  10   0       22.12       19.18      5.24 o 
   7  10   0       20.03       28.79      5.59 o 
   8  10   0      100.10      103.35      7.75 o 
   9  10   0        7.66       -1.39      4.92 o 
  10  10   0       45.42       52.64      6.55 o 
  11  10   0       74.68       64.50      8.28 o 
  12  10   0        4.25        4.93      6.56 o 
  13  10   0       11.36        9.02      9.13 o 
  14  10   0        0.08       -4.16      9.54 o 
  15  10   0        8.58        4.97     10.53 o 
   1  11   0       33.38       39.69      4.48 o 
   2  11   0      368.76      337.35     11.02 o 
   3  11   0      214.16      239.41      9.01 o 
   4  11   0      140.73      154.31      7.39 o 
   5  11   0        1.46       -0.79      4.18 o 
   6  11   0       37.64       43.12      6.00 o 
   7  11   0       83.79       92.15      8.58 o 
   8  11   0      105.43       97.59      7.95 o 
   9  11   0      120.45      111.67      7.43 o 
  10  11   0        2.81       -4.76      5.41 o 
  11  11   0       11.34       12.18      5.88 o 
  12  11   0       35.86       36.72      8.25 o 
  13  11   0        3.17        7.99      9.50 o 
  14  11   0        2.96        4.62     10.27 o 
  15  11   0        4.23       -3.88     10.65 o 
   0  12   0       54.58       72.80      7.55 o 
   1  12   0       11.74       17.63      4.33 o 
   2  12   0        4.57        4.91      4.21 o 
   3  12   0      500.27      494.68     14.33 o 
   4  12   0       21.17       12.69      5.64 o 
   5  12   0        7.20        3.28      4.42 o 
   6  12   0        0.23       -2.21      5.46 o 
   7  12   0      165.72      166.05     10.95 o 
   8  12   0       22.61       20.53      7.60 o 
   9  12   0        7.86        2.67      6.65 o 
  10  12   0        8.41       -1.33      5.63 o 
  11  12   0       20.30        8.35      7.30 o 
  12  12   0        0.65       -7.67      9.90 o 
  13  12   0        8.59       14.58     11.37 o 
  14  12   0       10.93       19.00     11.91 o 
  15  12   0        5.11       12.44     25.78 o 
   1  13   0       62.81       79.82      5.67 o 
   2  13   0       73.26       80.76      5.77 o 
   3  13   0       13.49        9.83      4.84 o 
   4  13   0        1.20        3.18      4.66 o 
   5  13   0        1.39       -5.34      5.34 o 
   6  13   0       68.63       81.86      7.52 o 
   7  13   0        2.26       -0.42      8.75 o 
   8  13   0      159.70      172.47     13.15 o 
   9  13   0      255.89      235.60     11.88 o 
  10  13   0       55.87       69.80      8.49 o 
  11  13   0       56.55       54.99      9.40 o 
  12  13   0       22.81       19.96     10.96 o 
  13  13   0        8.53       -5.12     11.08 o 
  14  13   0       32.53       17.86     12.69 o 
   0  14   0     1270.89     1205.22     38.36 o 
   1  14   0      749.97      738.89     19.25 o 
   2  14   0      101.90      105.40      6.58 o 
   3  14   0        3.72        7.38      5.03 o 
   4  14   0       92.15      109.33      7.18 o 
   5  14   0        0.00        2.78      5.28 o 
   6  14   0        9.08        3.06      7.08 o 
   7  14   0        2.87       -5.91      5.91 o 
   8  14   0       13.12        6.28      7.02 o 
   9  14   0       25.08       28.00      7.51 o 
  10  14   0        9.14        2.08      7.27 o 
  11  14   0        5.16        2.74     10.58 o 
  12  14   0       96.86       83.49     13.18 o 
  13  14   0        8.08       23.42     13.60 o 
  14  14   0        0.80       -9.59     12.05 o 
   1  15   0        8.41       11.74      4.96 o 
   2  15   0      217.61      223.13      9.02 o 
   3  15   0     1185.99     1151.30     26.46 o 
   4  15   0      133.99      134.98      8.07 o 
   5  15   0       22.67       15.13      5.65 o 
   6  15   0       40.67       43.57     13.19 o 
   7  15   0      221.63      239.50     12.10 o 
   8  15   0      103.96      112.78     10.28 o 
   9  15   0      100.14      116.31      9.59 o 
  10  15   0       31.82       33.01      8.00 o 
  11  15   0       51.90       70.25     14.30 o 
  12  15   0        4.82        1.64     11.32 o 
  13  15   0       13.71        3.89     11.84 o 
  14  15   0        8.56        6.39     25.44 o 
   0  16   0       15.60       -1.02      8.84 o 
   1  16   0        3.85        7.17      5.19 o 
   2  16   0       25.80       33.74      7.38 o 
   3  16   0      117.83      141.60      7.81 o 
   4  16   0      626.32      587.39     17.37 o 
   5  16   0       68.15       66.24      8.12 o 
   6  16   0       93.03       93.65      8.88 o 
   7  16   0        2.56       -6.17      6.67 o 
   8  16   0      307.17      300.48     14.91 o 
   9  16   0      213.57      241.82     19.42 o 
  10  16   0       37.45       46.69     10.16 o 
  11  16   0       34.33       24.24     11.53 o 
  12  16   0       11.43        4.05     11.83 o 
  13  16   0        0.12       -3.05     12.15 o 
   1  17   0      289.93      287.83     11.04 o 
   2  17   0       16.30       23.81      6.91 o 
   3  17   0       16.99        0.35      6.31 o 
   4  17   0      241.49      239.34     10.18 o 
   5  17   0       86.21       85.13      8.88 o 
   6  17   0       91.51       86.26      9.97 o 
   7  17   0       28.96       29.04      7.70 o 
   8  17   0      136.05      135.24     10.87 o 
   9  17   0       11.02       14.24      7.59 o 
  10  17   0       78.32       58.55     19.24 o 
  11  17   0      117.64      119.25     14.76 o 
  12  17   0        7.90        0.47     11.92 o 
  13  17   0        5.75      -11.85     12.07 o 
   0  18   0        8.68       28.89      8.67 o 
   1  18   0      224.55      245.62     11.22 o 
   2  18   0       20.57       24.69      6.73 o 
   3  18   0       21.10       35.67      6.37 o 
   4  18   0        8.90       19.70      6.14 o 
   5  18   0       20.33       20.92      7.83 o 
   6  18   0       77.40       70.30      9.02 o 
   7  18   0        0.27        4.55      7.29 o 
   8  18   0       93.65       97.40      9.61 o 
   9  18   0        0.51        3.47      9.22 o 
  10  18   0       51.77       70.90     13.22 o 
  11  18   0       16.29        1.36     11.86 o 
  12  18   0       18.58       17.78     12.74 o 
   1  19   0       26.94       37.46      6.63 o 
   2  19   0       20.83       24.82      6.43 o 
   3  19   0        9.84        7.38      6.25 o 
   4  19   0      415.11      404.31     15.30 o 
   5  19   0        1.03       13.06      7.18 o 
   6  19   0       28.42       31.35      8.59 o 
   7  19   0      193.46      196.75     12.13 o 
   8  19   0       10.38       15.60      7.97 o 
   9  19   0       18.35       19.72     10.18 o 
  10  19   0        0.04       -7.06     11.68 o 
  11  19   0        4.29        8.56     12.47 o 
  12  19   0        5.21       10.11     14.76 o 
   0  20   0      464.40      494.48     22.55 o 
   1  20   0      708.82      647.84     18.25 o 
   2  20   0      764.91      715.92     19.70 o 
   3  20   0        1.18       14.09      7.24 o 
   4  20   0       93.96       98.62      9.27 o 
   5  20   0        4.91        2.98      7.28 o 
   6  20   0      198.13      203.64     18.50 o 
   7  20   0       64.55       62.39      9.30 o 
   8  20   0       15.22        4.08      9.52 o 
   9  20   0       10.16       17.39     10.19 o 
  10  20   0       62.79       67.41     13.87 o 
  11  20   0        2.73       -2.89     12.76 o 
   1  21   0        0.33       10.70      6.54 o 
   2  21   0       60.48       63.40      8.38 o 
   3  21   0       17.77        5.61      7.33 o 
   4  21   0       94.46       93.31      9.31 o 
   5  21   0       14.82       24.94      8.08 o 
   6  21   0        3.15        3.86      8.25 o 
   7  21   0       32.38       46.27     10.52 o 
   8  21   0      138.50      132.86     13.19 o 
   9  21   0        0.00        4.32     11.78 o 
  10  21   0        9.47       -4.66     12.48 o 
   0  22   0       31.33       19.31     13.69 o 
   1  22   0       27.92       26.80      7.84 o 
   2  22   0       74.33       66.37      9.00 o 
   3  22   0       56.21       54.78      8.73 o 
   4  22   0       26.11       30.13      8.31 o 
   5  22   0       29.55       21.67      8.42 o 
   6  22   0       90.76       71.99      9.39 o 
   7  22   0       11.33       15.32      9.38 o 
   8  22   0       19.87       17.35     10.67 o 
   9  22   0        3.85       15.26     12.61 o 
  10  22   0       15.61        6.38     15.31 o 
   1  23   0       32.48       36.56      8.35 o 
   2  23   0        0.00        0.81      7.71 o 
   3  23   0      110.34      102.58      9.95 o 
   4  23   0        0.50       18.57      8.32 o 
   5  23   0        6.01       -6.06      8.20 o 
   6  23   0        3.61        9.73      9.15 o 
   7  23   0       19.25       28.29      9.96 o 
   8  23   0        0.34        2.80      9.79 o 
   9  23   0       33.80       28.59     13.53 o 
   0  24   0       53.23       26.75     12.82 o 
   1  24   0      141.36      114.88     11.11 o 
   2  24   0       22.37       26.70      8.58 o 
   3  24   0      115.25      112.61     10.48 o 
   4  24   0       56.44       55.45      9.49 o 
   5  24   0        0.35        8.52      8.84 o 
   6  24   0        1.41       -2.66      9.48 o 
   7  24   0        0.18       -5.62      9.57 o 
   8  24   0       21.78       14.61     13.21 o 
   1  25   0      106.38      100.95     11.60 o 
   2  25   0        0.68        2.75      9.29 o 
   3  25   0       28.55       23.21      9.03 o 
   4  25   0        0.17       18.10      9.00 o 
   5  25   0        0.00       -6.75      9.60 o 
   6  25   0       18.89       10.76     10.30 o 
   7  25   0        0.35        5.55     14.82 o 
   0  26   0       65.38       84.15     16.40 o 
   1  26   0       28.23       28.85     10.14 o 
   2  26   0       14.35       14.31     10.62 o 
   3  26   0        1.78        6.51     10.05 o 
   4  26   0       76.89       51.21     10.85 o 
   5  26   0       16.03       15.29     13.13 o 
   1  27   0        4.22       -5.05     12.79 o 
   2  27   0        2.09       13.16     10.43 o 
   3  27   0        2.85       -4.17     10.80 o 
   2   0   1     3521.01     3238.62     53.05 o 
   4   0   1      988.18      932.52     22.54 o 
   6   0   1      495.66      535.19     13.99 o 
   8   0   1      531.89      547.99     14.98 o 
  10   0   1      141.91      143.08     10.36 o 
  12   0   1        2.59       -9.30     10.91 o 
  14   0   1       12.23       11.25      7.39 o 
  16   0   1        5.42       10.22      9.41 o 
   0   1   1     5617.67     5942.02    119.06 o 
   1   1   1      451.31      404.63      7.02 o 
   2   1   1     2349.49     2215.28     29.18 o 
   3   1   1      651.61      545.21     11.37 o 
   4   1   1      388.88      351.79      6.75 o 
   5   1   1      936.85      876.49     14.63 o 
   6   1   1      125.08      128.91      4.53 o 
   7   1   1      204.29      219.58      5.78 o 
   8   1   1       85.85       94.69      4.08 o 
   9   1   1       44.84       45.27      3.72 o 
  10   1   1      310.95      331.10      7.99 o 
  11   1   1      133.43      160.14      8.63 o 
  12   1   1       20.67       18.63      4.73 o 
  13   1   1       10.58       11.27      5.17 o 
  14   1   1       19.85       18.94      5.30 o 
  15   1   1        0.86        1.93      5.73 o 
  16   1   1        0.33       10.42      6.81 o 
   1   2   1     2525.27     2476.07     36.51 o 
   2   2   1     7805.54     8298.17    127.87 o 
   3   2   1     2888.92     2729.24     40.36 o 
   4   2   1      288.40      269.43      6.38 o 
   5   2   1      142.93      139.66      4.24 o 
   6   2   1       32.53       38.56      3.43 o 
   7   2   1      105.46      107.53      4.44 o 
   8   2   1       57.91       59.37      3.78 o 
   9   2   1        0.93        3.73      3.40 o 
  10   2   1      400.44      404.47      8.96 o 
  11   2   1      150.25      166.98      7.46 o 
  12   2   1       99.91      111.51      6.47 o 
  13   2   1      142.62      158.19      7.23 o 
  14   2   1       25.55       30.04      5.72 o 
  15   2   1       21.56       18.20      5.95 o 
  16   2   1        0.98        6.25      6.75 o 
   0   3   1     5419.60     6177.88    275.08 o 
   1   3   1     9001.74    10672.15    241.02 o 
   2   3   1      149.42      148.88      4.89 o 
   3   3   1     1437.32     1315.34     25.13 o 
   4   3   1      496.89      413.99      8.68 o 
   5   3   1       21.36       25.69      3.43 o 
   6   3   1     1309.05     1309.74     22.04 o 
   7   3   1      239.66      239.32      6.48 o 
   8   3   1      162.27      170.23      5.33 o 
   9   3   1      123.63      120.85      4.82 o 
  10   3   1       32.23       26.53      3.90 o 
  11   3   1       15.69       13.40      5.12 o 
  12   3   1       37.38       43.20      4.89 o 
  13   3   1       28.07       23.06      5.49 o 
  14   3   1        1.56        4.34      5.57 o 
  15   3   1        3.49        1.24      5.74 o 
  16   3   1        4.62        3.86      6.58 o 
   1   4   1     2072.44     2021.21     47.71 o 
   2   4   1     3346.44     3224.57     53.45 o 
   3   4   1       23.22       20.00      3.77 o 
   4   4   1        9.18       10.43      3.04 o 
   5   4   1       10.84       11.48      2.87 o 
   6   4   1       47.46       38.60      3.18 o 
   7   4   1       82.29       79.86      5.08 o 
   8   4   1       23.40       22.87      3.54 o 
   9   4   1        2.20       -3.29      3.29 o 
  10   4   1      298.68      326.95      8.04 o 
  11   4   1       47.84       44.15      4.68 o 
  12   4   1      202.81      219.73      9.43 o 
  13   4   1       36.39       42.64      5.32 o 
  14   4   1        6.25        6.49      5.71 o 
  15   4   1        0.99       -4.55      6.03 o 
  16   4   1        5.37        3.27      6.92 o 
   0   5   1      421.12      380.55     19.64 o 
   1   5   1     3944.64     4047.76     89.79 o 
   2   5   1     3377.11     3294.52     54.64 o 
   3   5   1       28.94       31.68      3.59 o 
   4   5   1      736.06      700.23     12.75 o 
   5   5   1      180.55      178.67      5.28 o 
   6   5   1      380.32      366.92      7.83 o 
   7   5   1      160.70      179.34      5.39 o 
   8   5   1       96.27      103.57      4.62 o 
   9   5   1       51.07       50.03      4.25 o 
  10   5   1       49.75       64.06      4.45 o 
  11   5   1       32.70       23.70      4.42 o 
  12   5   1       30.90       36.99      4.85 o 
  13   5   1        1.12       -3.48      4.80 o 
  14   5   1       31.64       22.79      6.34 o 
  15   5   1       18.38       19.51      6.70 o 
  16   5   1        8.01        6.44      6.98 o 
   1   6   1     1807.45     1692.66     34.22 o 
   2   6   1      358.25      351.05      7.98 o 
   3   6   1      826.00      745.35     14.54 o 
   4   6   1      140.43      161.46      4.90 o 
   5   6   1      322.53      265.26      6.45 o 
   6   6   1       14.01       12.14      3.11 o 
   7   6   1      190.86      203.68      5.84 o 
   8   6   1       70.20       71.51      4.25 o 
   9   6   1      124.38      135.84      5.51 o 
  10   6   1       21.52       12.86      4.16 o 
  11   6   1       14.75       14.57      4.32 o 
  12   6   1      132.07      144.64      6.16 o 
  13   6   1       26.37       16.62      4.98 o 
  14   6   1       14.93       22.23      5.99 o 
  15   6   1        8.85       25.24      6.93 o 
   0   7   1     2712.46     2777.61     95.86 o 
   1   7   1      147.08      178.53      6.88 o 
   2   7   1      502.05      478.62     11.77 o 
   3   7   1       46.74       55.19      3.81 o 
   4   7   1      981.44      921.56     17.34 o 
   5   7   1      935.52      922.29     16.36 o 
   6   7   1      263.31      250.90      6.53 o 
   7   7   1       22.64       25.37      3.10 o 
   8   7   1       19.55       24.47      3.40 o 
   9   7   1       11.00       15.87      3.91 o 
  10   7   1      145.13      142.95      6.43 o 
  11   7   1        0.08       -0.25      4.34 o 
  12   7   1        5.24        6.76      4.73 o 
  13   7   1       16.81       16.71      5.38 o 
  14   7   1       12.00        5.58      5.94 o 
  15   7   1       19.55       11.67      6.77 o 
   1   8   1      920.24      915.12     16.71 o 
   2   8   1      119.48      132.83      4.38 o 
   3   8   1      770.62      771.82     14.73 o 
   4   8   1      213.74      225.42      6.57 o 
   5   8   1      451.63      429.69     11.82 o 
   6   8   1      436.16      424.65     10.65 o 
   7   8   1      378.42      389.77      9.09 o 
   8   8   1      284.34      282.06      7.35 o 
   9   8   1      124.78      117.67      5.37 o 
  10   8   1      108.82      101.58      5.37 o 
  11   8   1       91.51       90.56      5.99 o 
  12   8   1       31.32       33.32      5.45 o 
  13   8   1       12.90       13.39      5.38 o 
  14   8   1        3.63       -0.43      5.79 o 
  15   8   1        7.51       19.63      6.79 o 
   0   9   1     1147.97     1093.21     35.18 o 
   1   9   1      172.28      209.12      5.35 o 
   2   9   1      853.80      844.76     13.98 o 
   3   9   1       75.08       78.21      4.42 o 
   4   9   1       16.72        8.84      3.35 o 
   5   9   1       37.73       45.94      3.96 o 
   6   9   1      104.84      113.46      5.12 o 
   7   9   1       76.86       80.45      4.62 o 
   8   9   1       32.21       33.30      3.62 o 
   9   9   1      221.13      203.65      6.74 o 
  10   9   1      123.95      131.63      5.90 o 
  11   9   1       25.87       25.45      5.42 o 
  12   9   1       13.44       16.13      5.47 o 
  13   9   1        2.15       -2.94      5.22 o 
  14   9   1       25.35       27.95      6.60 o 
  15   9   1       49.04       56.17      7.61 o 
   1  10   1      869.60      835.09     17.75 o 
   2  10   1      580.05      569.03     10.34 o 
   3  10   1       56.65       77.90      3.84 o 
   4  10   1      169.47      172.18      5.59 o 
   5  10   1      228.71      245.52      7.68 o 
   6  10   1       18.33       19.27      3.87 o 
   7  10   1        9.79        9.57      3.97 o 
   8  10   1       67.21       74.35      5.45 o 
   9  10   1      143.80      147.39      7.08 o 
  10  10   1       73.91       76.83      6.03 o 
  11  10   1      162.81      178.85      7.82 o 
  12  10   1       25.46       17.59      5.34 o 
  13  10   1       14.84       12.13      5.59 o 
  14  10   1       12.70       26.15      6.35 o 
  15  10   1        5.34       19.14      7.39 o 
   0  11   1      776.73      741.04     29.00 o 
   1  11   1      331.39      348.06      7.95 o 
   2  11   1      174.68      200.12      5.81 o 
   3  11   1      123.23      136.73      5.23 o 
   4  11   1      327.10      300.30      7.42 o 
   5  11   1       50.19       57.56      4.56 o 
   6  11   1      103.90      104.35      5.38 o 
   7  11   1      114.57      125.98      5.98 o 
   8  11   1      482.88      487.24     12.35 o 
   9  11   1      126.94      131.89      6.80 o 
  10  11   1       56.77       53.38      6.52 o 
  11  11   1        1.62        1.58      5.47 o 
  12  11   1       18.00        9.69      5.57 o 
  13  11   1        8.46        5.96      5.86 o 
  14  11   1        4.65        3.50      6.39 o 
  15  11   1        9.69       23.66     18.43 o 
   1  12   1       76.03       94.23      4.02 o 
   2  12   1      266.32      281.76      8.19 o 
   3  12   1      420.09      411.43      9.09 o 
   4  12   1      107.07      117.58      5.15 o 
   5  12   1       80.28       81.31      5.27 o 
   6  12   1       74.27       80.29      4.74 o 
   7  12   1      169.89      186.09      7.13 o 
   8  12   1      146.13      150.74      9.06 o 
   9  12   1      324.22      339.14     12.34 o 
  10  12   1       24.50       26.96      6.18 o 
  11  12   1        1.15       -4.47      5.84 o 
  12  12   1        1.65        0.57      6.16 o 
  13  12   1        3.33       -2.53      6.11 o 
  14  12   1        2.57       -5.88      7.57 o 
   0  13   1      292.26      310.53     10.23 o 
   1  13   1      263.39      297.28      7.35 o 
   2  13   1      153.03      153.17      5.49 o 
   3  13   1       27.06       27.27      3.77 o 
   4  13   1      122.60      139.57      5.72 o 
   5  13   1       81.24       90.61      6.75 o 
   6  13   1       70.06       70.73      5.77 o 
   7  13   1        7.88        6.06      4.04 o 
   8  13   1        8.20        9.05      5.01 o 
   9  13   1       28.59       22.93      6.02 o 
  10  13   1       66.72       64.59      6.94 o 
  11  13   1       13.87       14.33      6.30 o 
  12  13   1        0.42       -4.21      6.33 o 
  13  13   1       18.58       23.53      7.77 o 
  14  13   1        9.03       20.56      8.88 o 
   1  14   1        7.01        7.60      3.52 o 
   2  14   1      283.93      289.30      7.74 o 
   3  14   1       11.40       13.65      3.84 o 
   4  14   1      100.29      119.18      5.33 o 
   5  14   1      138.34      153.91      6.68 o 
   6  14   1        0.85        1.24      4.25 o 
   7  14   1      408.08      369.01      9.73 o 
   8  14   1        3.98        2.25      5.18 o 
   9  14   1       56.80       55.85      6.70 o 
  10  14   1       34.91       33.95      6.59 o 
  11  14   1       60.49       76.03      8.06 o 
  12  14   1        4.13        8.64      6.66 o 
  13  14   1        7.14       12.61      7.72 o 
  14  14   1       10.08       -1.52      9.95 o 
   0  15   1       53.23       63.25      5.92 o 
   1  15   1      168.97      171.02      5.95 o 
   2  15   1       10.15        9.96      3.81 o 
   3  15   1      377.07      381.90      9.42 o 
   4  15   1      132.08      133.15      5.83 o 
   5  15   1       15.20       17.50      4.60 o 
   6  15   1      185.74      191.43      7.49 o 
   7  15   1      147.81      149.21      6.58 o 
   8  15   1       45.88       37.90      5.52 o 
   9  15   1      136.72      127.11      8.07 o 
  10  15   1        0.90        0.74      6.11 o 
  11  15   1        4.23       -2.70      6.51 o 
  12  15   1        2.91        6.39      6.89 o 
  13  15   1       10.66       20.75      8.84 o 
   1  16   1      103.72      110.99      5.04 o 
   2  16   1      108.18      121.12      5.54 o 
   3  16   1       88.72      101.17      5.56 o 
   4  16   1      128.57      135.02      6.08 o 
   5  16   1       17.01       16.12      4.93 o 
   6  16   1       57.66       47.31      5.79 o 
   7  16   1       54.17       41.68      5.73 o 
   8  16   1       69.13       66.25      6.54 o 
   9  16   1        0.46        0.81      7.91 o 
  10  16   1        4.38       10.27      6.37 o 
  11  16   1       42.32       34.35      7.36 o 
  12  16   1        0.90       -1.05      7.07 o 
  13  16   1        1.71       -8.50      8.50 o 
   0  17   1      489.37      464.60     14.07 o 
   1  17   1      435.83      437.84     10.43 o 
   2  17   1      246.11      242.13      7.49 o 
   3  17   1      110.57      115.80      5.79 o 
   4  17   1      234.35      242.01      7.90 o 
   5  17   1       25.81       34.79      5.00 o 
   6  17   1      314.76      327.96     12.36 o 
   7  17   1       28.75       23.17      5.55 o 
   8  17   1       20.20       14.56      5.87 o 
   9  17   1       26.80       20.64      6.69 o 
  10  17   1        9.16        9.41      6.74 o 
  11  17   1        8.36        1.82      6.86 o 
  12  17   1        3.57       11.62      8.93 o 
   1  18   1       90.26       95.85      5.23 o 
   2  18   1       68.97       68.79      5.24 o 
   3  18   1       80.08       71.95      5.36 o 
   4  18   1      493.39      477.21     11.45 o 
   5  18   1       28.40       29.04      5.06 o 
   6  18   1        8.30        3.25      5.10 o 
   7  18   1        3.36        5.38      5.31 o 
   8  18   1       28.92       12.01      6.60 o 
   9  18   1       18.06       25.71      6.88 o 
  10  18   1        5.99       23.42      7.26 o 
  11  18   1       53.68       45.87      7.97 o 
  12  18   1        7.40       12.04      9.09 o 
   0  19   1      282.02      252.34     10.81 o 
   1  19   1       68.30       70.20      5.36 o 
   2  19   1      145.80      132.22      6.37 o 
   3  19   1       51.97       55.64      5.45 o 
   4  19   1       70.07       80.45      5.73 o 
   5  19   1      101.37       99.82      6.84 o 
   6  19   1       55.53       60.51      6.13 o 
   7  19   1       73.46       64.62      8.22 o 
   8  19   1        5.58        0.29      6.53 o 
   9  19   1       61.68       62.95      7.84 o 
  10  19   1       14.81       14.14      8.16 o 
  11  19   1       18.79       30.65      8.59 o 
   1  20   1        4.46        9.93      4.72 o 
   2  20   1       14.07       16.95      4.88 o 
   3  20   1      165.59      153.94      6.83 o 
   4  20   1       85.92       66.66      5.84 o 
   5  20   1       11.12       11.29      5.58 o 
   6  20   1       23.14       20.79      6.44 o 
   7  20   1       75.08       74.84      7.80 o 
   8  20   1       15.64       14.88      6.98 o 
   9  20   1        5.37        3.72      7.11 o 
  10  20   1        2.98        7.13      7.25 o 
  11  20   1        2.81       26.62      9.66 o 
   0  21   1      137.38      152.37     10.21 o 
   1  21   1       58.46       63.69      5.86 o 
   2  21   1      151.13      145.74      6.82 o 
   3  21   1       33.87       32.72      5.30 o 
   4  21   1       30.08       30.84      5.61 o 
   5  21   1       50.66       42.78      7.02 o 
   6  21   1       12.73       15.63      6.53 o 
   7  21   1        0.53        3.44      6.91 o 
   8  21   1        8.41        8.32      7.17 o 
   9  21   1       27.47       14.39      7.58 o 
  10  21   1       27.51       29.32      8.80 o 
   1  22   1       48.37       41.71      5.84 o 
   2  22   1       43.74       48.65      5.92 o 
   3  22   1      123.23      118.58      7.83 o 
   4  22   1       45.65       43.25      6.64 o 
   5  22   1        4.28        7.15      6.29 o 
   6  22   1        0.07       -3.00      6.17 o 
   7  22   1       52.97       49.70      9.88 o 
   8  22   1       63.00       71.82      8.86 o 
   9  22   1       21.65        5.51     11.38 o 
   0  23   1      162.78      153.26     10.87 o 
   1  23   1       86.03       90.50      6.84 o 
   2  23   1       74.31       82.26      6.58 o 
   3  23   1        5.98        4.74      6.48 o 
   4  23   1        0.10        8.24      6.39 o 
   5  23   1       18.99       15.20      6.93 o 
   6  23   1        4.02       -1.44      6.88 o 
   7  23   1        4.13       -7.40      7.40 o 
   8  23   1        3.80       13.55      7.84 o 
   9  23   1        4.86       60.04     33.16 o 
   1  24   1       43.52       47.29      6.25 o 
   2  24   1       24.39       15.92      6.70 o 
   3  24   1       37.90       42.43      7.35 o 
   4  24   1       45.61       39.48      7.47 o 
   5  24   1       23.81        9.06      7.30 o 
   6  24   1       12.10       12.06      7.45 o 
   7  24   1       36.12       34.77      8.42 o 
   8  24   1       62.45       64.46     31.23 o 
   0  25   1      125.19      120.22     10.58 o 
   1  25   1       23.25       30.26      7.08 o 
   2  25   1       69.07       57.68      7.89 o 
   3  25   1        2.44        0.90      7.12 o 
   4  25   1        6.88        4.99      7.14 o 
   5  25   1       11.49        7.06      7.32 o 
   6  25   1       62.82       67.10      8.72 o 
   1  26   1        4.75        2.85      8.07 o 
   2  26   1       69.53       62.85      8.20 o 
   3  26   1       22.69       16.06      7.56 o 
   4  26   1       21.79       17.60      7.72 o 
   5  26   1        0.24       18.50     28.20 o 
   0  27   1      119.37      148.84     16.70 o 
   1  27   1       39.54       14.48      8.71 o 
   2  27   1       11.78       21.68     15.13 o 
   0   0   2     1722.62     1502.07     52.27 o 
   2   0   2      329.95      273.44      7.81 o 
   4   0   2       67.64       56.01      3.87 o 
   6   0   2        0.39       -2.80      4.29 o 
   8   0   2       84.20       82.85      7.09 o 
  10   0   2       50.27       39.39      7.17 o 
  12   0   2       53.46       50.23      8.20 o 
  14   0   2        8.15       24.16      9.73 o 
   1   1   2      525.57      445.16      9.02 o 
   2   1   2       41.50       34.48      2.71 o 
   3   1   2      140.47      162.01      5.29 o 
   4   1   2      140.81      151.28      4.17 o 
   5   1   2      554.59      486.27      8.95 o 
   6   1   2       78.40       77.66      4.15 o 
   7   1   2      137.39      135.08      5.87 o 
   8   1   2      149.41      141.26      5.85 o 
   9   1   2        4.39       -2.21      4.10 o 
  10   1   2       81.86       79.91      5.64 o 
  11   1   2      101.92       88.11      6.12 o 
  12   1   2        5.67        6.92      5.27 o 
  13   1   2       42.43       36.23      6.66 o 
  14   1   2       46.07       52.48      8.64 o 
  15   1   2        1.27        2.15      6.72 o 
   0   2   2      611.99      501.11     14.48 o 
   1   2   2      227.03      207.41      5.13 o 
   2   2   2      674.26      569.27      9.98 o 
   3   2   2       18.32       20.92      2.86 o 
   4   2   2      492.58      424.47      8.82 o 
   5   2   2      355.09      332.87      7.69 o 
   6   2   2      147.02      148.39      5.11 o 
   7   2   2      250.10      253.04      7.30 o 
   8   2   2       80.93       80.20      4.54 o 
   9   2   2      116.81      115.08      5.45 o 
  10   2   2      238.45      251.98     10.72 o 
  11   2   2       13.08       14.92      4.96 o 
  12   2   2        5.09        8.42      5.24 o 
  13   2   2       14.39       24.07      5.64 o 
  14   2   2        8.75       16.47      6.43 o 
  15   2   2       19.86       15.66      7.11 o 
   1   3   2     1273.90     1147.65     19.19 o 
   2   3   2      125.42      131.21      4.43 o 
   3   3   2     1734.35     1596.85     28.26 o 
   4   3   2      199.22      193.33      5.95 o 
   5   3   2        6.27        9.83      3.33 o 
   6   3   2       69.93       71.95      4.08 o 
   7   3   2       21.15       15.95      3.75 o 
   8   3   2       34.13       35.90      4.35 o 
   9   3   2       63.60       59.33      5.52 o 
  10   3   2      120.80      121.99      6.29 o 
  11   3   2       83.94       84.22      6.40 o 
  12   3   2      171.64      159.59      7.67 o 
  13   3   2       22.76       27.58      5.68 o 
  14   3   2        2.44       10.22      7.69 o 
  15   3   2       31.73       38.87      8.10 o 
   0   4   2      670.47      636.38     16.00 o 
   1   4   2      489.33      475.53      9.51 o 
   2   4   2      148.49      125.60      4.84 o 
   3   4   2      521.38      484.33     13.93 o 
   4   4   2      833.81      791.19     15.73 o 
   5   4   2       43.73       49.75      3.86 o 
   6   4   2       99.11      112.03      4.71 o 
   7   4   2        4.21        0.73      3.52 o 
   8   4   2      177.39      165.24      6.65 o 
   9   4   2        6.62        2.55      4.28 o 
  10   4   2       58.37       63.30      5.52 o 
  11   4   2       78.83       77.82      6.17 o 
  12   4   2       28.73       25.01      5.60 o 
  13   4   2        6.83       10.38      5.73 o 
  14   4   2       16.01       16.88      6.42 o 
  15   4   2       24.81       32.12      7.95 o 
   1   5   2      181.49      181.10      4.95 o 
   2   5   2      983.62      935.97     23.58 o 
   3   5   2     1119.68     1087.35     21.51 o 
   4   5   2     1121.47     1052.66     25.57 o 
   5   5   2      212.65      230.90      7.49 o 
   6   5   2       39.00       37.68      4.22 o 
   7   5   2      359.40      340.90     10.16 o 
   8   5   2       43.97       42.79      5.03 o 
   9   5   2       18.94       16.22      4.43 o 
  10   5   2       71.68       64.10      5.43 o 
  11   5   2       30.46       21.07      5.33 o 
  12   5   2       14.06       17.61      6.86 o 
  13   5   2        0.41        0.40      5.72 o 
  14   5   2        5.11        5.63      6.42 o 
  15   5   2        8.48        5.46      7.03 o 
   0   6   2     1632.73     1659.46     58.02 o 
   1   6   2     1573.91     1633.94     34.63 o 
   2   6   2      340.29      369.20     10.13 o 
   3   6   2      157.93      158.46      6.78 o 
   4   6   2     1204.06     1109.61     27.98 o 
   5   6   2       11.43       12.93      4.15 o 
   6   6   2       69.57       68.85      4.65 o 
   7   6   2       11.18        9.81      3.54 o 
   8   6   2      171.57      191.49      6.66 o 
   9   6   2       36.52       34.16      4.79 o 
  10   6   2        6.76        8.27      4.62 o 
  11   6   2       12.82       10.39      5.63 o 
  12   6   2       43.28       42.45      6.32 o 
  13   6   2       19.87       15.82      6.29 o 
  14   6   2       13.42       10.34      6.58 o 
  15   6   2        5.46        4.41      7.07 o 
   1   7   2      454.62      433.67     16.51 o 
   2   7   2       20.65       21.99      4.09 o 
   3   7   2      183.54      187.34     10.15 o 
   4   7   2      630.78      638.10     16.20 o 
   5   7   2      439.56      437.09     12.29 o 
   6   7   2      191.80      208.39      7.38 o 
   7   7   2       13.35       12.20      4.03 o 
   8   7   2      370.63      354.07      9.67 o 
   9   7   2       48.67       47.10      4.92 o 
  10   7   2       10.82        3.70      4.83 o 
  11   7   2       10.31        4.37      5.13 o 
  12   7   2       41.36       38.74      7.15 o 
  13   7   2        1.92        0.91      6.93 o 
  14   7   2       11.73       15.85      6.64 o 
  15   7   2        0.35        4.66      7.03 o 
   0   8   2       26.05       39.38      6.57 o 
   1   8   2      336.06      341.75     10.53 o 
   2   8   2      493.35      463.26     14.44 o 
   3   8   2      247.17      269.89      8.80 o 
   4   8   2      517.38      500.36     11.80 o 
   5   8   2      148.75      154.96      6.92 o 
   6   8   2      110.63      121.78      6.08 o 
   7   8   2       89.14       91.43      5.89 o 
   8   8   2       64.91       57.27      5.66 o 
   9   8   2       72.95       70.40      5.68 o 
  10   8   2        1.32        0.82      4.89 o 
  11   8   2        4.24       -2.91      5.14 o 
  12   8   2       67.50       70.58      7.46 o 
  13   8   2        3.61        3.66      6.63 o 
  14   8   2       17.23       18.98      6.90 o 
   1   9   2      136.92      151.32      6.12 o 
   2   9   2      132.03      174.63      5.90 o 
   3   9   2      140.33      157.88      5.77 o 
   4   9   2      259.36      270.46      7.82 o 
   5   9   2      113.40      115.50      5.88 o 
   6   9   2      213.96      221.46      7.87 o 
   7   9   2       92.12      103.17      6.19 o 
   8   9   2      206.26      198.05      8.08 o 
   9   9   2       18.43       13.58      5.14 o 
  10   9   2       61.73       64.97      6.33 o 
  11   9   2        0.97       -4.55      5.56 o 
  12   9   2       19.74       12.18      6.52 o 
  13   9   2       11.39       26.11      7.22 o 
  14   9   2       10.95       14.23      7.00 o 
   0  10   2     1335.94     1387.91     45.28 o 
   1  10   2      732.96      785.50     19.34 o 
   2  10   2        0.35       10.50      3.57 o 
   3  10   2      231.36      255.18      8.18 o 
   4  10   2       53.42       41.29      4.35 o 
   5  10   2      180.67      193.42      7.82 o 
   6  10   2       19.42       13.78      4.71 o 
   7  10   2      314.98      316.32      9.94 o 
   8  10   2       68.77       57.37      6.52 o 
   9  10   2       43.84       43.03      6.32 o 
  10  10   2       46.55       56.62      6.72 o 
  11  10   2        5.46        5.14      6.12 o 
  12  10   2       24.97       25.29      7.24 o 
  13  10   2        1.55       -4.87      7.08 o 
  14  10   2        0.89        4.74      7.26 o 
   1  11   2      183.80      224.40      7.03 o 
   2  11   2      207.25      225.54      7.13 o 
   3  11   2      146.98      155.73      6.03 o 
   4  11   2       28.04       25.47      4.37 o 
   5  11   2        3.96        0.24      4.03 o 
   6  11   2       37.63       35.26      5.34 o 
   7  11   2      122.99      121.28      9.15 o 
   8  11   2      217.37      209.02      8.62 o 
   9  11   2       46.78       54.80      6.61 o 
  10  11   2        8.71       12.05      6.07 o 
  11  11   2       15.36        9.51      6.63 o 
  12  11   2        2.40        4.60      6.54 o 
  13  11   2        0.27        1.95      7.83 o 
  14  11   2        1.41       -7.41      7.65 o 
   0  12   2      186.15      196.54      9.11 o 
   1  12   2       74.80       94.95      5.41 o 
   2  12   2      534.84      529.98     14.85 o 
   3  12   2      156.02      161.14      6.33 o 
   4  12   2       25.46       25.14      5.98 o 
   5  12   2       71.46       70.38      5.52 o 
   6  12   2      260.62      261.88      8.52 o 
   7  12   2       32.63       32.26      5.60 o 
   8  12   2       24.67       28.59      5.74 o 
   9  12   2      207.88      208.28      8.94 o 
  10  12   2      102.09      108.66      7.99 o 
  11  12   2       16.56        6.88      6.49 o 
  12  12   2        2.47       -5.00      6.67 o 
  13  12   2       24.68       24.69      7.81 o 
  14  12   2        1.82       35.50     28.89 o 
   1  13   2       93.87       99.44      4.90 o 
   2  13   2      108.02      120.04      5.37 o 
   3  13   2      434.70      424.01     10.66 o 
   4  13   2       67.76       81.71      5.55 o 
   5  13   2      294.26      295.56      9.17 o 
   6  13   2       17.01       10.08      5.30 o 
   7  13   2      651.28      668.65     15.86 o 
   8  13   2       75.88       74.02      6.54 o 
   9  13   2        2.97        4.19      6.58 o 
  10  13   2       50.08       35.78      6.79 o 
  11  13   2       13.11       18.20      6.78 o 
  12  13   2        5.24        8.69      7.01 o 
  13  13   2        1.65       13.93      7.85 o 
   0  14   2      102.38      119.72     10.47 o 
   1  14   2      625.35      593.40     20.83 o 
   2  14   2      190.90      209.00      8.23 o 
   3  14   2      243.50      233.26      9.05 o 
   4  14   2       53.58       61.44      5.41 o 
   5  14   2       28.21       30.63      5.10 o 
   6  14   2      126.24      133.43      9.84 o 
   7  14   2        8.48       13.84      5.62 o 
   8  14   2       57.43       56.67      6.47 o 
   9  14   2        4.74        4.04      5.83 o 
  10  14   2       33.33       33.51      6.86 o 
  11  14   2       26.91       19.52      6.92 o 
  12  14   2       12.61       20.32      7.44 o 
  13  14   2        7.04        2.67      8.08 o 
   1  15   2       27.07       28.65      4.49 o 
   2  15   2      151.22      158.38      6.48 o 
   3  15   2      276.18      248.69      8.46 o 
   4  15   2      296.36      289.54     10.48 o 
   5  15   2      136.88      125.87      7.09 o 
   6  15   2       22.29       25.14      5.81 o 
   7  15   2       29.12       30.24      6.06 o 
   8  15   2       25.56       28.15      6.23 o 
   9  15   2        6.55        8.76      6.00 o 
  10  15   2        4.19        5.85      7.42 o 
  11  15   2        4.89        9.79      6.91 o 
  12  15   2        8.34        7.05      7.41 o 
   0  16   2       32.61       45.66      6.61 o 
   1  16   2      169.35      175.21      6.74 o 
   2  16   2      141.71      141.55      6.25 o 
   3  16   2       80.63       87.85      6.08 o 
   4  16   2       90.65       88.76      6.20 o 
   5  16   2       57.32       60.85      6.30 o 
   6  16   2       48.15       40.63      6.60 o 
   7  16   2       21.36       27.94      6.22 o 
   8  16   2       43.65       43.88      6.68 o 
   9  16   2       30.32       23.39      6.56 o 
  10  16   2        2.88       -0.08      6.74 o 
  11  16   2        2.64        0.38      7.06 o 
  12  16   2        1.89        0.72      7.49 o 
   1  17   2       23.89       25.17      4.47 o 
   2  17   2       69.10       75.16      5.61 o 
   3  17   2       66.66       53.05      5.82 o 
   4  17   2      114.55      103.05      6.58 o 
   5  17   2        0.49       -5.05      5.05 o 
   6  17   2        7.44       13.51      6.23 o 
   7  17   2       16.21       13.47      6.06 o 
   8  17   2       25.76       17.67      6.39 o 
   9  17   2       29.29       28.66      7.29 o 
  10  17   2        6.66       -0.28      7.02 o 
  11  17   2        9.63       13.39      7.54 o 
  12  17   2        9.66       33.54     26.92 o 
   0  18   2        3.30       -1.96      6.42 o 
   1  18   2       13.93       17.59      5.12 o 
   2  18   2       29.08       32.31      5.11 o 
   3  18   2       31.64       31.26      5.69 o 
   4  18   2       72.21       65.38      6.26 o 
   5  18   2       81.35       70.45      6.57 o 
   6  18   2      126.38      138.86      9.83 o 
   7  18   2       42.19       39.85      6.76 o 
   8  18   2        0.63       -6.09      6.09 o 
   9  18   2       21.77       17.38      6.71 o 
  10  18   2       29.48       25.61      7.77 o 
  11  18   2        9.39       12.73      7.66 o 
   1  19   2      141.61      139.68      9.21 o 
   2  19   2       34.96       31.50      5.86 o 
   3  19   2       33.90       23.47      5.65 o 
   4  19   2       47.55       36.24      6.05 o 
   5  19   2       78.72       74.68      7.17 o 
   6  19   2        6.14       11.17      6.30 o 
   7  19   2       24.89       21.33      6.61 o 
   8  19   2        3.15        1.61      6.36 o 
   9  19   2       19.01       17.16      7.56 o 
  10  19   2        1.25       -0.40      9.12 o 
   0  20   2        2.30        5.66      7.99 o 
   1  20   2       13.91       16.89      6.01 o 
   2  20   2       50.73       46.19      7.39 o 
   3  20   2       20.70       23.97      5.77 o 
   4  20   2       25.55       20.78      5.76 o 
   5  20   2        3.42       -1.82      6.29 o 
   6  20   2       26.85       15.24      6.60 o 
   7  20   2        5.75        3.95      6.54 o 
   8  20   2        1.66       -4.46      7.11 o 
   9  20   2        0.26        3.86      7.36 o 
  10  20   2        0.40        8.64      8.88 o 
   1  21   2       44.73       35.22      6.85 o 
   2  21   2       14.02        9.25      6.37 o 
   3  21   2       24.04       22.07      6.15 o 
   4  21   2       35.39       28.78      6.42 o 
   5  21   2       17.35        9.13      6.34 o 
   6  21   2        0.91       -4.93      6.56 o 
   7  21   2       15.84       21.55      7.50 o 
   8  21   2       14.37       20.32      7.81 o 
   9  21   2        8.44        7.78      7.72 o 
   0  22   2       50.61       40.22     10.72 o 
   1  22   2        3.16       -3.71      6.43 o 
   2  22   2       14.04       22.43      6.81 o 
   3  22   2       73.99       65.93      7.65 o 
   4  22   2       21.62       25.00      6.87 o 
   5  22   2        0.28        0.36      6.78 o 
   6  22   2       65.69       59.33      8.46 o 
   7  22   2        2.43       -0.06      7.35 o 
   8  22   2       45.46       45.56      8.37 o 
   1  23   2       37.11       31.13      7.28 o 
   2  23   2       19.38       31.03      7.34 o 
   3  23   2        0.67       -6.57      6.57 o 
   4  23   2       10.44        9.11      7.47 o 
   5  23   2        4.66        4.42      7.46 o 
   6  23   2        0.63       15.38      7.78 o 
   7  23   2        6.47        2.48      7.59 o 
   0  24   2      107.45      106.88     18.35 o 
   1  24   2        6.84       26.67      7.76 o 
   2  24   2        6.01        4.49      6.98 o 
   3  24   2       29.25       33.61      7.98 o 
   4  24   2        8.51        7.00      8.24 o 
   5  24   2       10.65       23.06      8.72 o 
   6  24   2       16.98       10.96      8.55 o 
   1  25   2       31.75       40.96      8.20 o 
   2  25   2       71.01       66.78      8.83 o 
   3  25   2       21.01        5.80      8.37 o 
   4  25   2       23.23       15.61      8.61 o 
   0  26   2       54.53       58.74     12.45 o 
   1  26   2        6.18        3.15      9.03 o 
   2  26   2       10.99       13.05     25.85 o 
   2   0   3       65.44       76.17      6.07 o 
   4   0   3        5.37        5.38      3.83 o 
   6   0   3      187.05      178.67     11.38 o 
   8   0   3       13.87        1.02      6.72 o 
  10   0   3       39.46       44.61      9.84 o 
  12   0   3        1.03        9.25      9.60 o 
  14   0   3       20.05        9.58     12.87 o 
   0   1   3      508.67      506.97     15.61 o 
   1   1   3      126.06      121.99      5.82 o 
   2   1   3      223.07      227.20      7.11 o 
   3   1   3       15.04       16.27      3.14 o 
   4   1   3        8.32       10.44      2.78 o 
   5   1   3       16.03       12.34      3.04 o 
   6   1   3      160.77      144.97      8.42 o 
   7   1   3        1.56        0.85      3.79 o 
   8   1   3      115.93      106.77      5.63 o 
   9   1   3       20.05       17.51      4.97 o 
  10   1   3       22.92       24.91      5.76 o 
  11   1   3       26.31       16.60      5.95 o 
  12   1   3        6.18       13.32      6.99 o 
  13   1   3        0.84        0.86      7.06 o 
  14   1   3       10.21       12.14      8.49 o 
   1   2   3      238.24      223.63      6.40 o 
   2   2   3       88.69       89.84      5.44 o 
   3   2   3       13.65       11.75      3.07 o 
   4   2   3        6.20        4.08      3.11 o 
   5   2   3        7.02        3.02      3.52 o 
   6   2   3       83.85       84.57      4.59 o 
   7   2   3       13.40       11.69      3.80 o 
   8   2   3       77.32       71.58      5.66 o 
   9   2   3       15.88       16.66      5.02 o 
  10   2   3       33.69       42.98      5.61 o 
  11   2   3       18.83       18.82      6.89 o 
  12   2   3        2.85       -0.84      6.53 o 
  13   2   3        3.79       11.66      7.55 o 
  14   2   3       17.47       18.33      7.81 o 
   0   3   3      720.27      695.19     19.63 o 
   1   3   3      157.83      183.73      7.78 o 
   2   3   3       60.89       58.38      4.21 o 
   3   3   3       78.07       76.73      4.49 o 
   4   3   3        2.08        4.51      3.54 o 
   5   3   3      223.39      233.47      8.96 o 
   6   3   3       81.62       83.12      4.97 o 
   7   3   3       24.61       19.02      4.30 o 
   8   3   3       98.36      107.87      6.30 o 
   9   3   3      140.42      130.25      7.35 o 
  10   3   3        9.65       10.41      5.83 o 
  11   3   3       14.91        1.69      7.18 o 
  12   3   3       11.89       -0.02      7.00 o 
  13   3   3        3.32       15.34      7.32 o 
  14   3   3       11.00       -1.91      7.13 o 
   1   4   3       59.94       52.17      4.00 o 
   2   4   3      208.40      198.81      7.36 o 
   3   4   3      319.37      330.92     11.31 o 
   4   4   3      173.16      178.72      9.28 o 
   5   4   3        2.63        2.82      3.91 o 
   6   4   3       35.82       33.79      4.56 o 
   7   4   3      324.30      331.43     13.27 o 
   8   4   3        0.41       -0.76      5.20 o 
   9   4   3        8.66        1.06      5.39 o 
  10   4   3        9.50        7.47      5.74 o 
  11   4   3       30.56       32.36      6.80 o 
  12   4   3       32.69       31.94      7.30 o 
  13   4   3       10.95       13.55      7.39 o 
  14   4   3       21.49       12.55      7.69 o 
   0   5   3      165.47      160.89     13.06 o 
   1   5   3      145.09      155.20      8.41 o 
   2   5   3      368.82      357.96      8.41 o 
   3   5   3       19.30       25.23      4.18 o 
   4   5   3      359.92      340.37      9.36 o 
   5   5   3       98.25       97.97      6.58 o 
   6   5   3       83.92       86.48      7.21 o 
   7   5   3      101.00       85.18      5.95 o 
   8   5   3      170.58      178.54      7.76 o 
   9   5   3        2.35        2.29      5.56 o 
  10   5   3        8.63       13.16      6.23 o 
  11   5   3       16.17        9.29      6.21 o 
  12   5   3        5.84       -3.38      6.75 o 
  13   5   3       13.59        5.92      7.13 o 
  14   5   3       20.64       11.48      7.78 o 
   1   6   3       46.72       53.51      5.07 o 
   2   6   3       71.80       84.67      5.84 o 
   3   6   3      139.88      148.51      6.79 o 
   4   6   3      136.02      127.97      6.20 o 
   5   6   3      430.78      398.84     11.06 o 
   6   6   3       37.89       43.37      5.46 o 
   7   6   3      124.72      141.72      8.63 o 
   8   6   3       76.65       68.72      6.44 o 
   9   6   3       12.63        5.60      6.31 o 
  10   6   3       48.91       61.63      6.99 o 
  11   6   3       21.36       22.07      6.47 o 
  12   6   3       55.44       57.41      7.97 o 
  13   6   3       10.10        5.74      7.27 o 
  14   6   3        4.53       -7.27     11.31 o 
   0   7   3      145.82      137.74     10.40 o 
   1   7   3       62.52       79.52      4.52 o 
   2   7   3      329.08      324.67      9.74 o 
   3   7   3      128.83      144.92      7.18 o 
   4   7   3       97.13       94.93      5.49 o 
   5   7   3       75.69       88.91      5.63 o 
   6   7   3      818.35      804.58     17.75 o 
   7   7   3       35.19       39.53      5.81 o 
   8   7   3       16.46       18.10      5.53 o 
   9   7   3        0.33       -5.91      5.91 o 
  10   7   3       80.31       85.11      7.85 o 
  11   7   3        4.38        8.21      6.67 o 
  12   7   3       40.82       39.20      7.64 o 
  13   7   3        1.65        3.41      7.42 o 
   1   8   3       31.41       36.47      4.11 o 
   2   8   3      202.94      204.61     10.01 o 
   3   8   3      121.81      136.89      5.70 o 
   4   8   3      328.97      336.28      9.68 o 
   5   8   3      340.51      339.31     10.69 o 
   6   8   3        7.77        8.31      5.23 o 
   7   8   3        2.58        5.88      5.21 o 
   8   8   3       60.87       66.19      6.23 o 
   9   8   3       44.65       45.96      6.04 o 
  10   8   3       12.90        8.82      6.59 o 
  11   8   3       33.91       27.17      7.27 o 
  12   8   3        8.91       11.10      7.36 o 
  13   8   3        4.05       -3.15      7.92 o 
   0   9   3      117.55      148.79      9.35 o 
   1   9   3        4.63       19.53      4.82 o 
   2   9   3       26.54       34.22      4.49 o 
   3   9   3      334.36      342.97     11.29 o 
   4   9   3      157.95      174.37      7.92 o 
   5   9   3      179.73      172.23      7.98 o 
   6   9   3      393.80      397.64     12.05 o 
   7   9   3       79.57       82.06      6.41 o 
   8   9   3       30.58       25.77      5.60 o 
   9   9   3       16.53       11.51      5.66 o 
  10   9   3        1.23       -4.97      6.36 o 
  11   9   3       50.71       45.69      7.73 o 
  12   9   3        5.42        8.41      7.36 o 
  13   9   3       13.50        6.12      8.28 o 
   1  10   3      218.23      231.51      9.53 o 
   2  10   3       43.98       48.36      4.85 o 
   3  10   3        5.26        7.44      4.37 o 
   4  10   3       89.33       90.75      7.07 o 
   5  10   3      156.11      149.61      7.36 o 
   6  10   3        4.43       10.80      5.27 o 
   7  10   3       42.79       43.00      5.96 o 
   8  10   3       17.72       15.76      5.71 o 
   9  10   3        2.06        2.39      5.60 o 
  10  10   3        3.99       17.24      6.93 o 
  11  10   3       10.78       13.87      7.40 o 
  12  10   3        2.62       -5.59      7.37 o 
  13  10   3       10.55       33.42      8.51 o 
   0  11   3      444.91      466.51     21.72 o 
   1  11   3       37.67       40.93      5.55 o 
   2  11   3       91.82       97.33      6.46 o 
   3  11   3       43.21       44.90      5.01 o 
   4  11   3      267.91      258.27      9.12 o 
   5  11   3      368.71      375.94     11.19 o 
   6  11   3      118.23      120.96      7.21 o 
   7  11   3      142.40      144.31     10.73 o 
   8  11   3       36.96       41.71      6.15 o 
   9  11   3       10.52        9.57      5.76 o 
  10  11   3       34.15       38.18      8.26 o 
  11  11   3       15.92       12.86      7.54 o 
  12  11   3        0.93        2.88      7.57 o 
   1  12   3      176.62      212.64      9.07 o 
   2  12   3      175.79      188.51     10.16 o 
   3  12   3      376.43      388.56     17.35 o 
   4  12   3       19.13       21.63      5.32 o 
   5  12   3       93.14       93.73      6.52 o 
   6  12   3       19.28       21.68      6.20 o 
   7  12   3       58.30       53.52      6.43 o 
   8  12   3       11.40       13.32      5.83 o 
   9  12   3       11.83       10.83      6.21 o 
  10  12   3       16.38       21.85      6.85 o 
  11  12   3        5.18        3.01      7.36 o 
  12  12   3        3.55       -3.69      8.30 o 
   0  13   3      475.13      492.41     24.52 o 
   1  13   3      188.81      217.44      9.58 o 
   2  13   3       33.30       39.97      6.52 o 
   3  13   3      176.56      180.83      8.38 o 
   4  13   3      172.35      177.48     11.31 o 
   5  13   3       54.69       55.46      6.28 o 
   6  13   3       17.01       21.77      5.74 o 
   7  13   3        4.05        1.84      5.69 o 
   8  13   3       43.27       34.45      6.41 o 
   9  13   3       31.56       31.09      6.72 o 
  10  13   3        4.71       10.14      6.88 o 
  11  13   3        4.40        2.19      7.76 o 
  12  13   3       18.40        5.20      8.09 o 
   1  14   3       38.70       35.45      5.00 o 
   2  14   3      171.34      191.83     12.04 o 
   3  14   3      138.57      142.11     10.14 o 
   4  14   3       14.81       14.00      5.73 o 
   5  14   3       44.49       53.49      6.87 o 
   6  14   3        4.73       11.91      5.83 o 
   7  14   3      102.06      100.35      7.58 o 
   8  14   3       52.10       49.96      6.84 o 
   9  14   3       17.67       16.06      6.51 o 
  10  14   3        1.53       -1.30      6.45 o 
  11  14   3        6.34        1.28      7.56 o 
   0  15   3      150.31      167.20     19.84 o 
   1  15   3        4.89        5.03      5.81 o 
   2  15   3       17.46       17.76      5.60 o 
   3  15   3       46.24       48.89      6.04 o 
   4  15   3       18.23       25.10      5.75 o 
   5  15   3       10.29        7.26      5.60 o 
   6  15   3       28.44       30.95      6.26 o 
   7  15   3       16.27       17.14      6.22 o 
   8  15   3       18.76       19.92      6.42 o 
   9  15   3        2.28        4.79      6.50 o 
  10  15   3       11.97        8.65      6.81 o 
  11  15   3        5.79       20.45      8.04 o 
   1  16   3       21.94       24.33      6.02 o 
   2  16   3       45.91       49.70      6.00 o 
   3  16   3       58.97       52.37      6.28 o 
   4  16   3       27.01       27.69      5.96 o 
   5  16   3       14.10       16.65      6.21 o 
   6  16   3       35.53       30.91      6.87 o 
   7  16   3       17.51       11.23      6.42 o 
   8  16   3       11.84       17.15      6.59 o 
   9  16   3       27.35       34.76      7.17 o 
  10  16   3        9.66       13.19      7.13 o 
   0  17   3       29.94       43.72     10.72 o 
   1  17   3       42.65       50.96      7.52 o 
   2  17   3        5.49        3.77      5.82 o 
   3  17   3       28.10       30.50      6.53 o 
   4  17   3        0.94       -6.51      6.51 o 
   5  17   3        3.41       -3.46      7.39 o 
   6  17   3       31.78       25.10      6.57 o 
   7  17   3       23.16       27.71      6.96 o 
   8  17   3       21.43       25.30      7.09 o 
   9  17   3       29.20       41.63      7.59 o 
  10  17   3        6.84       -7.05      7.05 o 
   1  18   3       21.52       15.43      6.18 o 
   2  18   3        8.90       10.65      6.22 o 
   3  18   3        7.21       13.67      6.68 o 
   4  18   3       27.75       27.85      6.83 o 
   5  18   3       17.35       17.69      6.83 o 
   6  18   3       35.89       30.63      7.34 o 
   7  18   3       10.75       20.60      6.95 o 
   8  18   3       27.69       23.21      7.34 o 
   9  18   3       14.26        9.90      7.32 o 
   0  19   3       32.36       19.58     11.35 o 
   1  19   3       33.61       39.56      7.29 o 
   2  19   3        6.43        6.11      6.27 o 
   3  19   3       23.04       31.56      7.37 o 
   4  19   3       35.34       34.01      7.38 o 
   5  19   3       13.02       16.83      7.60 o 
   6  19   3       23.86       18.46      7.40 o 
   7  19   3       24.62       18.51      7.59 o 
   8  19   3       32.69       28.14      7.55 o 
   9  19   3        9.41       -0.79     27.77 o 
   1  20   3       69.02       62.56      7.97 o 
   2  20   3        3.54       16.03      7.02 o 
   3  20   3       32.24       27.72      7.53 o 
   4  20   3        2.11       -0.13      6.95 o 
   5  20   3       85.42       96.35     11.47 o 
   6  20   3       11.46       14.23      7.74 o 
   7  20   3        0.47        6.06      7.47 o 
   8  20   3       25.68       32.98      8.58 o 
   0  21   3       13.01        8.26     10.16 o 
   1  21   3       43.31       57.64      8.05 o 
   2  21   3       24.13       41.63      8.18 o 
   3  21   3       31.75       28.71      7.82 o 
   4  21   3       44.88       39.22      7.98 o 
   5  21   3        3.87        8.17      7.59 o 
   6  21   3        3.56        0.71      7.89 o 
   7  21   3        0.66        3.41      8.78 o 
   1  22   3       14.12       19.15      7.77 o 
   2  22   3       29.90       27.33      8.20 o 
   3  22   3       24.30       24.72      8.42 o 
   4  22   3       12.46        4.18      7.68 o 
   5  22   3       26.90       34.27      8.94 o 
   6  22   3        4.37        9.04     12.48 o 
   0  23   3        5.38        5.95     10.89 o 
   1  23   3       43.83       45.42      8.16 o 
   2  23   3        4.34        2.51      8.74 o 
   3  23   3       10.16       -0.31      8.14 o 
   4  23   3        1.37       -5.95      8.11 o 
   1  24   3       11.78       18.22      9.04 o 
   0   0   4      304.39      321.77     20.29 o 
   2   0   4      110.84      104.11      7.84 o 
   4   0   4       61.77       62.62      6.40 o 
   6   0   4      109.56      102.87     10.96 o 
   8   0   4       43.54       53.05     12.76 o 
  10   0   4       13.78       25.07     10.26 o 
  12   0   4       25.58       19.82     12.95 o 
   1   1   4       39.44       49.89      4.30 o 
   2   1   4      181.00      196.62      6.46 o 
   3   1   4      114.44      132.84      5.84 o 
   4   1   4      171.15      173.68      6.66 o 
   5   1   4      109.62      115.31      9.26 o 
   6   1   4       46.69       42.54      5.60 o 
   7   1   4       41.25       40.07      6.76 o 
   8   1   4       23.35       19.22      7.18 o 
   9   1   4       32.73       41.41      7.42 o 
  10   1   4       32.89       35.79      7.69 o 
  11   1   4        8.69       -2.29      7.68 o 
  12   1   4        9.24       -4.31      8.97 o 
   0   2   4       92.25       96.72      8.72 o 
   1   2   4       83.43       95.90      6.24 o 
   2   2   4        5.04        2.38      3.98 o 
   3   2   4        9.53        6.72      4.17 o 
   4   2   4       24.05       19.27      4.08 o 
   5   2   4       94.06       84.60      6.09 o 
   6   2   4       59.69       48.75      5.87 o 
   7   2   4       14.37       14.98      5.82 o 
   8   2   4       57.53       58.25     10.24 o 
   9   2   4        2.58        9.55      7.07 o 
  10   2   4        8.06        9.73      7.77 o 
  11   2   4        0.59        0.18      8.63 o 
  12   2   4        2.77        4.21      9.36 o 
   1   3   4       24.97       28.03      4.44 o 
   2   3   4       26.33       32.59      5.06 o 
   3   3   4        1.04       -3.77      3.77 o 
   4   3   4      359.07      327.60     14.46 o 
   5   3   4       40.94       39.85      5.43 o 
   6   3   4      103.80       96.81      6.61 o 
   7   3   4       24.87       20.86      5.48 o 
   8   3   4       17.16       28.88      6.68 o 
   9   3   4        1.41       -0.65      7.65 o 
  10   3   4        8.51        6.69      9.26 o 
  11   3   4        2.48        8.61     10.39 o 
  12   3   4        0.48       -7.68      9.62 o 
   0   4   4       27.63       19.11      6.21 o 
   1   4   4       82.58       80.54      5.35 o 
   2   4   4       99.01       99.82      7.87 o 
   3   4   4        1.07       -0.55      4.23 o 
   4   4   4       57.71       51.64      5.53 o 
   5   4   4       28.93       33.24      5.13 o 
   6   4   4      245.61      225.73      9.29 o 
   7   4   4       26.92       25.01      5.49 o 
   8   4   4       28.18       22.92      6.84 o 
   9   4   4        4.16       -6.37      7.65 o 
  10   4   4        8.08       -0.53      8.94 o 
  11   4   4       28.21        4.11      9.48 o 
  12   4   4        9.68       -4.36     10.59 o 
   1   5   4       49.85       59.27      5.03 o 
   2   5   4       25.85       24.17      4.58 o 
   3   5   4      112.67      112.93      7.19 o 
   4   5   4      191.73      196.23     10.57 o 
   5   5   4       50.44       45.73      5.29 o 
   6   5   4       26.57       24.70      5.91 o 
   7   5   4       16.51       11.97      6.20 o 
   8   5   4       55.44       53.93      7.35 o 
   9   5   4        9.61       10.50      8.10 o 
  10   5   4       18.69       22.46      8.80 o 
  11   5   4        9.04       10.12      9.13 o 
  12   5   4       10.66       25.80      9.43 o 
   0   6   4       84.61       95.92     12.11 o 
   1   6   4       31.97       28.67      4.93 o 
   2   6   4       53.07       60.55      6.61 o 
   3   6   4      151.23      174.31      8.94 o 
   4   6   4       41.72       34.51      5.43 o 
   5   6   4        5.99       15.88      5.07 o 
   6   6   4       69.77       76.38      7.62 o 
   7   6   4       16.10       17.50      6.31 o 
   8   6   4        3.47        8.69      7.15 o 
   9   6   4        8.85        7.25      8.29 o 
  10   6   4        1.21       -3.52      8.08 o 
  11   6   4       13.32       16.20      8.17 o 
  12   6   4       18.77       14.91     10.99 o 
   1   7   4       15.98       23.87      4.66 o 
   2   7   4       33.65       32.16      5.54 o 
   3   7   4        6.25        4.62      5.45 o 
   4   7   4        6.03        5.39      4.96 o 
   5   7   4       18.32       20.13      5.84 o 
   6   7   4       11.36        6.20      5.64 o 
   7   7   4        3.32        1.35      6.01 o 
   8   7   4       16.91        9.59      6.58 o 
   9   7   4       15.03       10.88      7.17 o 
  10   7   4        1.83        5.87      7.77 o 
  11   7   4        8.95        8.70      8.36 o 
  12   7   4       11.25       32.52     23.17 o 
   0   8   4      253.41      274.41     12.93 o 
   1   8   4       73.00       73.51      5.71 o 
   2   8   4        6.06       -0.59      4.76 o 
   3   8   4       84.77       95.38      6.05 o 
   4   8   4       13.70       15.89      5.44 o 
   5   8   4      146.94      159.72      8.05 o 
   6   8   4       26.64       28.77      6.03 o 
   7   8   4       34.35       26.42      6.73 o 
   8   8   4       35.48       31.03      7.14 o 
   9   8   4       22.90        8.50      6.93 o 
  10   8   4       22.93       10.12      8.06 o 
  11   8   4        1.23        3.10      8.10 o 
   1   9   4       42.37       48.92      6.15 o 
   2   9   4       12.26        5.17      5.00 o 
   3   9   4        0.15       -1.70      5.89 o 
   4   9   4       61.66       75.42      8.60 o 
   5   9   4       14.21        8.00      5.66 o 
   6   9   4       45.62       42.85      6.43 o 
   7   9   4       58.19       52.35      7.76 o 
   8   9   4       96.18       95.20      8.28 o 
   9   9   4       17.27       22.40      6.95 o 
  10   9   4       21.53       23.63      7.83 o 
  11   9   4       10.76       15.84      8.58 o 
   0  10   4       81.89       75.59      8.45 o 
   1  10   4       80.58      109.26      8.25 o 
   2  10   4        0.46        0.80      5.69 o 
   3  10   4       12.28       18.13      6.28 o 
   4  10   4       74.87       85.94      8.09 o 
   5  10   4       90.51       89.71      7.62 o 
   6  10   4       91.07       98.70      7.45 o 
   7  10   4       47.04       43.05      6.83 o 
   8  10   4       20.60       14.73      6.66 o 
   9  10   4        5.66       -2.12      6.61 o 
  10  10   4        2.82        0.12      7.36 o 
  11  10   4       15.50        8.03     10.82 o 
   1  11   4       14.31       24.95      7.32 o 
   2  11   4       62.43       73.99      6.79 o 
   3  11   4       42.65       59.75      7.27 o 
   4  11   4       86.70       97.83      8.63 o 
   5  11   4       11.20        7.95      6.51 o 
   6  11   4        3.33       10.66      5.74 o 
   7  11   4      112.03      119.66      7.79 o 
   8  11   4       41.01       53.13      7.49 o 
   9  11   4       30.96       32.30      7.66 o 
  10  11   4        4.67        7.53      7.31 o 
   0  12   4       75.79       85.42     11.71 o 
   1  12   4      106.10      133.72      7.58 o 
   2  12   4       33.08       31.06      6.68 o 
   3  12   4       31.56       34.92      6.91 o 
   4  12   4       21.10       34.12      6.65 o 
   5  12   4       59.11       67.65      7.32 o 
   6  12   4       52.69       50.50      7.10 o 
   7  12   4      126.45      131.45      8.18 o 
   8  12   4       22.75       29.01      7.12 o 
   9  12   4       12.69        7.42      7.10 o 
  10  12   4        1.56       -7.27      7.27 o 
   1  13   4       19.07       31.09      6.50 o 
   2  13   4        0.26        0.80      5.84 o 
   3  13   4       19.08       25.05      6.74 o 
   4  13   4        9.56        3.44      6.15 o 
   5  13   4        5.87        9.13      6.34 o 
   6  13   4        7.63        9.48      6.64 o 
   7  13   4        9.34       -1.79      6.54 o 
   8  13   4       12.61       18.59      7.44 o 
   9  13   4       17.79       14.78      7.38 o 
  10  13   4        0.64       -9.78     16.32 o 
   0  14   4        7.21       16.89      9.11 o 
   1  14   4       63.39       72.31      7.34 o 
   2  14   4       64.89       38.60      6.80 o 
   3  14   4       21.23       22.02      6.37 o 
   4  14   4        2.98        1.81      6.22 o 
   5  14   4        7.25       10.34      6.50 o 
   6  14   4       22.48       26.37      7.11 o 
   7  14   4       25.59       14.25      7.10 o 
   8  14   4        9.48        8.64      7.55 o 
   9  14   4        5.29        3.96      7.85 o 
   1  15   4        3.16        0.17      6.27 o 
   2  15   4       82.10       86.62      9.02 o 
   3  15   4        1.20       13.62      6.89 o 
   4  15   4       25.39       35.78      7.03 o 
   5  15   4       58.59       70.66      8.39 o 
   6  15   4        7.49       16.57      7.13 o 
   7  15   4       24.90       14.63      7.32 o 
   8  15   4       12.45       10.42      7.49 o 
   0  16   4       48.73       60.37     10.94 o 
   1  16   4       16.82       17.61      8.81 o 
   2  16   4       81.26       68.83      8.43 o 
   3  16   4       52.08       49.86      8.56 o 
   4  16   4       22.11       28.12     10.22 o 
   5  16   4       18.21       22.15      7.12 o 
   6  16   4       35.66       34.94      7.69 o 
   7  16   4       25.15       25.95      7.71 o 
   8  16   4        5.51        0.52      7.81 o 
   1  17   4       10.69       15.80      7.44 o 
   2  17   4       24.75       11.68      7.39 o 
   3  17   4       19.41       13.46      7.55 o 
   4  17   4        0.79       -3.77      7.29 o 
   5  17   4       27.15       27.31      7.96 o 
   6  17   4        0.33        5.76      7.31 o 
   7  17   4        5.15        3.66      7.55 o 
   0  18   4      126.48      155.05     14.21 o 
   1  18   4       14.33        2.20      7.37 o 
   2  18   4       14.12       22.85      7.77 o 
   3  18   4        5.76       -0.11      7.56 o 
   4  18   4       29.14       32.54      8.78 o 
   5  18   4        1.09        0.10      7.78 o 
   6  18   4        0.01       -6.70      8.16 o 
   1  19   4       15.66       13.99      7.92 o 
   2  19   4        5.66       11.47      7.98 o 
   3  19   4      101.43       84.03      9.39 o 
   4  19   4        1.12        3.05      8.49 o 
   5  19   4       19.39       27.12      9.05 o 
   0  20   4       13.09       11.73     14.74 o 
   1  20   4       16.61       14.34      8.24 o 
   2  20   4       25.42       27.28      8.33 o 
   3  20   4       29.81       39.10      8.83 o 
   2   0   5       66.33       68.24      8.32 o 
   4   0   5       85.67       81.72     17.38 o 
   6   0   5        6.21       21.52     10.19 o 
   8   0   5       20.54        4.31     12.69 o 
   0   1   5       76.87       91.24      9.68 o 
   1   1   5       26.20       28.56      5.24 o 
   2   1   5       64.16       49.17      5.61 o 
   3   1   5        7.24        3.35      6.12 o 
   4   1   5        7.88        4.85      6.75 o 
   5   1   5       55.30       48.79      7.65 o 
   6   1   5       72.81       68.31      9.58 o 
   7   1   5       27.00       17.02      8.03 o 
   8   1   5        1.43        7.38     10.01 o 
   9   1   5        0.89       -6.89      9.73 o 
   1   2   5       21.66       12.75      5.09 o 
   2   2   5       37.82       26.87      5.61 o 
   3   2   5       90.29       92.72      9.29 o 
   4   2   5       72.19       66.26      7.90 o 
   5   2   5       93.70       86.68      8.41 o 
   6   2   5        3.77       -6.82      7.24 o 
   7   2   5        8.72        7.62     10.49 o 
   8   2   5       15.46       23.49     10.31 o 
   9   2   5        1.46        4.65      9.93 o 
   0   3   5       21.54       23.34      6.97 o 
   1   3   5       30.17       32.46      5.48 o 
   2   3   5       73.85       74.92      6.55 o 
   3   3   5        8.31        8.47      5.72 o 
   4   3   5       10.24        4.91      6.64 o 
   5   3   5       33.16       37.96      7.93 o 
   6   3   5       12.76       16.86      8.80 o 
   7   3   5        0.02        2.94      8.33 o 
   8   3   5        3.72       -8.43      9.35 o 
   9   3   5        7.10       13.63     12.08 o 
   1   4   5       45.17       32.14      5.44 o 
   2   4   5        0.72        2.18      5.36 o 
   3   4   5       23.56       16.52      6.71 o 
   4   4   5       44.35       44.73      7.04 o 
   5   4   5        3.87       15.02      8.06 o 
   6   4   5       48.67       42.74     11.11 o 
   7   4   5        8.15       10.48      9.83 o 
   8   4   5        2.96        4.75      9.76 o 
   9   4   5       17.73        6.09     11.74 o 
   0   5   5       36.94       36.27     11.17 o 
   1   5   5        3.70        0.34      5.68 o 
   2   5   5       34.81       34.23      6.69 o 
   3   5   5       27.77       12.80      6.08 o 
   4   5   5       70.74       74.96      9.55 o 
   5   5   5       28.54       39.83      8.90 o 
   6   5   5       52.57       49.23     12.65 o 
   7   5   5       32.46       38.29     10.91 o 
   8   5   5        1.51        3.08     10.08 o 
   9   5   5        6.17       -6.93     10.03 o 
   1   6   5        9.58        2.81      5.51 o 
   2   6   5        4.73       -5.74      5.74 o 
   3   6   5       37.18       32.22      7.95 o 
   4   6   5       28.09       10.95      7.56 o 
   5   6   5       26.41       16.46      9.10 o 
   6   6   5       38.78       41.93     10.58 o 
   7   6   5       13.57       22.30     10.00 o 
   8   6   5       17.99       29.28     11.08 o 
   9   6   5       20.80       20.25     17.27 o 
   0   7   5        8.21       -3.38      8.98 o 
   1   7   5       39.15       24.61      6.10 o 
   2   7   5      136.54      157.28     10.01 o 
   3   7   5        2.29        0.88      6.63 o 
   4   7   5        9.23       18.21      7.09 o 
   5   7   5        9.94        9.50      7.91 o 
   6   7   5        2.65       -6.75      8.68 o 
   7   7   5       20.60        8.86      9.57 o 
   8   7   5       22.86       24.19     10.12 o 
   1   8   5       27.61       21.66      7.62 o 
   2   8   5       37.87       43.43      7.33 o 
   3   8   5        4.04        3.72      6.70 o 
   4   8   5       11.41        7.78      6.88 o 
   5   8   5       40.17       58.80      8.69 o 
   6   8   5        5.15        9.90      7.81 o 
   7   8   5        8.15       11.15      9.54 o 
   8   8   5       19.82       12.30     10.00 o 
   0   9   5      106.65      133.54     17.61 o 
   1   9   5        2.78        2.76      7.54 o 
   2   9   5        3.46        2.08      7.11 o 
   3   9   5        0.03       -6.63      6.63 o 
   4   9   5       25.17       24.16      7.26 o 
   5   9   5        1.65        2.33      7.76 o 
   6   9   5       27.90       39.96      8.50 o 
   7   9   5        7.41       -2.49      8.65 o 
   8   9   5        3.48       -6.42     12.69 o 
   1  10   5        0.14       -2.75      6.93 o 
   2  10   5       15.34       21.97      7.38 o 
   3  10   5       30.17       34.50      7.92 o 
   4  10   5       10.43        4.40      7.16 o 
   5  10   5        2.62        2.08      7.68 o 
   6  10   5        3.89        7.65      8.17 o 
   7  10   5        0.56       -4.25      8.70 o 
   0  11   5       44.26       33.75     13.83 o 
   1  11   5       18.34       26.79      7.64 o 
   2  11   5        5.22        3.47      7.20 o 
   3  11   5        6.37        6.22      7.58 o 
   4  11   5        1.39        8.70      7.41 o 
   5  11   5       10.70       16.87      8.04 o 
   6  11   5       15.41       17.96      8.43 o 
   7  11   5        3.00       14.85      8.87 o 
   1  12   5       17.99       26.39      7.90 o 
   2  12   5       11.10       21.04     10.23 o 
   3  12   5       13.33        6.13      7.93 o 
   4  12   5        6.17        2.77      7.97 o 
   5  12   5        5.02        1.56      7.65 o 
   6  12   5        5.79        2.23      7.82 o 
   0  13   5       23.55       15.24     11.11 o 
   1  13   5        8.19       13.86      7.79 o 
   2  13   5        9.13       20.78      7.94 o 
   3  13   5       11.40        6.86      7.97 o 
   4  13   5        2.73       10.82      8.23 o 
   5  13   5       11.25       10.16      8.11 o 
   1  14   5        1.25        7.93      8.80 o 
   2  14   5        4.53        7.74      8.00 o 
   3  14   5       15.50       14.95      8.28 o 
   4  14   5        1.62       -3.40      8.21 o 
   5  14   5        0.49       -9.53     23.38 o 
   0  15   5        5.26        6.83     12.16 o 
   1  15   5        2.09        6.16      9.13 o 
   2  15   5       15.36        9.79      8.04 o 
   3  15   5       17.26       23.81      8.55 o 
   4  15   5       11.63        9.60     24.64 o 
   1  16   5        6.27       20.46     13.86 o 
   2  16   5       12.93       10.38     25.98 o 
   0   0   6       45.33       30.70     23.63 o 
   2   0   6       24.27       17.16     11.19 o 
   4   0   6       30.61       20.70     24.75 o 
   1   1   6        2.29        6.32      8.71 o 
   2   1   6        5.28       -1.26      7.94 o 
   3   1   6        3.58       -8.18      8.18 o 
   0   2   6      117.87       69.26     14.90 o 
   1   2   6       46.82       37.56      8.61 o 
   2   2   6        5.59       -4.96      8.00 o 
   3   2   6        3.82        2.16      9.06 o 
   1   3   6        8.92        4.01      8.93 o 
   2   3   6        2.48       -8.00      8.00 o 
   3   3   6        7.89       -7.36     11.32 o 
   0   4   6       31.41       16.52     14.11 o 
   1   4   6       11.02       -1.56      8.70 o 
   2   4   6       28.63       17.92     12.40 o 
   3   4   6        4.02       -1.09     24.39 o 
   1   5   6        3.38       -6.93     10.42 o 
   2   5   6        0.41        4.66     14.44 o 
   0   6   6        8.08       34.94     18.56 o 
   1   6   6        8.80      -11.98     11.98 o 
                                                 
